# Supplementary material for: Chemoselective dual functionalization of proteins via 1,6-addition of thiols to trifunctional N-alkylpyridinium
Source: Nat Commun. 2025 Jun 6;16:5278. doi: 10.1038/s41467-025-60237-y (PMC12144261; doi:10.1038/s41467-025-60237-y)
Supplement: Supplementary file 3 — Supplementary Data 1 [file 41467_2025_60237_MOESM3_ESM.txt]

MePyr-COO
Total NBO population C(1,6) (N electrons): 6.20168
Total NBO population C(1,6) (N+1 electrons): 6.38741
Total NBO population C(1,4) (N electrons): 6.23476
Total NBO population C(1,4) (N+1 electrons): 6.21123
8        2.632821000     -0.423719000     -0.107002000
6        1.687189000      0.397804000     -0.030939000
8        1.763007000      1.649056000      0.067547000
6        0.268226000     -0.159237000     -0.059550000
6        0.016949000     -1.471704000     -0.138580000
6       -1.314581000     -2.082109000     -0.162112000
6       -2.507006000     -1.341285000     -0.246287000
6       -3.721213000     -1.987124000     -0.261242000
7       -3.795461000     -3.335043000     -0.201549000
6       -5.120041000     -3.985253000     -0.181247000
6       -2.674299000     -4.077619000     -0.124860000
6       -1.432181000     -3.479157000     -0.105724000
1       -0.527667000      0.579791000     -0.003395000
1        0.865233000     -2.151595000     -0.174163000
1       -2.502618000     -0.260567000     -0.309223000
1       -4.663932000     -1.457862000     -0.324969000
1       -5.006010000     -5.021930000     -0.489320000
1       -5.522266000     -3.934515000      0.830642000
1       -5.776499000     -3.464362000     -0.875419000
1       -2.807235000     -5.151104000     -0.080295000
1       -0.552077000     -4.108446000     -0.046320000

MePyr-CONMeMe
Total NBO population C(1,6) (N electrons): 6.22049
Total NBO population C(1,6) (N+1 electrons): 6.39483
Total NBO population C(1,4) (N electrons): 6.16895
Total NBO population C(1,4) (N+1 electrons): 6.17878
8        2.528708000     -0.380965000     -0.505058000
6        1.599162000      0.385602000     -0.226524000
7        1.786270000      1.693781000      0.050954000
6        3.118372000      2.267959000     -0.079526000
6        0.185346000     -0.117446000     -0.215346000
6       -0.032750000     -1.436973000     -0.193761000
6       -1.353614000     -2.076079000     -0.205857000
6       -2.547498000     -1.378894000     -0.454848000
6       -3.748280000     -2.050349000     -0.444947000
7       -3.801507000     -3.378548000     -0.202814000
6       -5.118447000     -4.046566000     -0.191830000
6       -2.676777000     -4.078265000      0.032337000
6       -1.445697000     -3.452726000      0.032982000
1        3.738952000      1.605679000     -0.679079000
1        3.038200000      3.241701000     -0.568995000
1       -0.631185000      0.595374000     -0.247936000
1        0.827758000     -2.100231000     -0.151017000
1       -2.557994000     -0.317398000     -0.667478000
1       -4.695881000     -1.559630000     -0.630949000
1       -4.966627000     -5.117684000     -0.087401000
1       -5.696649000     -3.666086000      0.649573000
1       -5.626913000     -3.832268000     -1.130693000
1       -2.792503000     -5.138646000      0.216427000
1       -0.559642000     -4.046522000      0.223830000
6        0.740822000      2.598043000      0.523406000
1        0.218245000      3.078164000     -0.310321000
1        0.024545000      2.079264000      1.159180000
1        1.214360000      3.372432000      1.128771000
1        3.578511000      2.403308000      0.905004000

MePyr-CONHBn
Total NBO population C(1,6) (N electrons): 6.21732
Total NBO population C(1,6) (N+1 electrons): 6.39096
Total NBO population C(1,4) (N electrons): 6.16990
Total NBO population C(1,4) (N+1 electrons): 6.18165
8        2.631287000     -0.440006000     -0.085677000
6        1.673010000      0.330623000     -0.034329000
7        1.819780000      1.670564000      0.041693000
6        3.136004000      2.280574000      0.083622000
6        3.850981000      2.107292000      1.411916000
6        3.147222000      2.003377000      2.613643000
6        3.830135000      1.885558000      3.824591000
6        5.224801000      1.872762000      3.846271000
6        5.932996000      1.975057000      2.648461000
6        5.247920000      2.088213000      1.439150000
6        0.255800000     -0.149142000     -0.056065000
6        0.007857000     -1.460289000     -0.135394000
6       -1.324361000     -2.074784000     -0.161294000
6       -2.515139000     -1.335711000     -0.244349000
6       -3.727528000     -1.987589000     -0.260403000
7       -3.793386000     -3.335094000     -0.201868000
6       -5.115963000     -3.991991000     -0.182849000
6       -2.671182000     -4.074379000     -0.126088000
6       -1.430222000     -3.470407000     -0.106773000
1        1.001178000      2.260592000      0.085476000
1        3.747829000      1.849969000     -0.714631000
1        3.005839000      3.343565000     -0.134345000
1        2.060740000      2.007360000      2.603426000
1        3.271010000      1.802623000      4.751578000
1        5.755654000      1.778987000      4.788366000
1        7.018505000      1.958486000      2.653974000
1        5.803446000      2.157565000      0.507008000
1       -0.534154000      0.594734000      0.001190000
1        0.857821000     -2.137858000     -0.173577000
1       -2.516732000     -0.254889000     -0.305978000
1       -4.672605000     -1.462699000     -0.323240000
1       -4.997158000     -5.026518000     -0.495827000
1       -5.514660000     -3.946700000      0.830600000
1       -5.775175000     -3.469829000     -0.873191000
1       -2.799621000     -5.148338000     -0.082604000
1       -0.547332000     -4.095678000     -0.047983000

MePyr-CONMeBn
Total NBO population C(1,6) (N electrons): 6.22441
Total NBO population C(1,6) (N+1 electrons): 6.39630
Total NBO population C(1,4) (N electrons): 6.16307
Total NBO population C(1,4) (N+1 electrons): 6.17832
8        2.560791000     -0.798683000     -0.336596000
6        1.686692000      0.051955000     -0.140020000
7        1.970939000      1.354365000      0.092243000
6        3.353788000      1.807414000      0.006257000
6        3.991104000      2.024727000      1.365019000
6        3.716414000      1.163085000      2.431096000
6        4.336198000      1.347803000      3.666093000
6        5.239091000      2.396635000      3.848091000
6        5.514469000      3.261634000      2.789542000
6        4.889535000      3.077149000      1.555664000
6        0.236384000     -0.327139000     -0.171256000
6       -0.096278000     -1.621996000     -0.128443000
6       -1.467076000     -2.144689000     -0.175624000
6       -2.587481000     -1.348032000     -0.461334000
6       -3.841653000     -1.914116000     -0.493053000
7       -4.016094000     -3.232059000     -0.255692000
6       -5.383162000     -3.790261000     -0.274046000
6       -2.964223000     -4.024530000      0.021128000
6       -1.684941000     -3.507542000      0.063582000
1        3.910960000      1.054981000     -0.555065000
1        3.371955000      2.741419000     -0.565024000
1        3.012597000      0.346169000      2.293571000
1        4.114494000      0.672575000      4.486800000
1        5.720278000      2.541129000      4.810220000
1        6.208872000      4.085015000      2.924954000
1        5.099685000      3.758678000      0.735036000
1       -0.511879000      0.454141000     -0.245027000
1        0.701747000     -2.355644000     -0.042862000
1       -2.500531000     -0.290030000     -0.673574000
1       -4.736094000     -1.343700000     -0.710852000
1       -5.318293000     -4.869594000     -0.386682000
1       -5.877777000     -3.536947000      0.663543000
1       -5.923203000     -3.361941000     -1.116168000
1       -3.179212000     -5.070082000      0.201920000
1       -0.860133000     -4.174591000      0.284371000
6        0.979088000      2.356139000      0.481288000
1        0.453478000      2.760795000     -0.389120000
1        0.260470000      1.946923000      1.191725000
1        1.505773000      3.170710000      0.980869000

MePyr-COOBn
Total NBO population C(1,6) (N electrons): 6.24086
Total NBO population C(1,6) (N+1 electrons): 6.40571
Total NBO population C(1,4) (N electrons): 6.14806
Total NBO population C(1,4) (N+1 electrons): 6.17836
8        2.656786000     -0.161015000     -0.391267000
6        1.668152000      0.483368000     -0.111676000
8        1.678298000      1.789358000      0.169907000
6        2.970294000      2.439634000      0.169102000
6        3.717911000      2.167452000      1.449285000
6        3.269079000      2.730647000      2.648566000
6        3.945399000      2.481123000      3.840736000
6        5.083636000      1.672204000      3.840491000
6        5.539026000      1.112636000      2.647109000
6        4.854642000      1.356594000      1.455944000
6        0.286352000     -0.064881000     -0.043400000
6        0.084246000     -1.364874000     -0.280666000
6       -1.220827000     -2.036601000     -0.240201000
6       -2.439389000     -1.341584000     -0.189852000
6       -3.624023000     -2.041032000     -0.149050000
7       -3.633892000     -3.391854000     -0.161249000
6       -4.934134000     -4.091730000     -0.123207000
6       -2.484303000     -4.087828000     -0.216563000
6       -1.267723000     -3.434770000     -0.259653000
1        3.535987000      2.102698000     -0.701574000
1        2.729382000      3.498057000      0.066852000
1        2.387679000      3.367243000      2.645273000
1        3.590983000      2.922068000      4.767070000
1        5.614290000      1.481193000      4.767971000
1        6.423477000      0.483398000      2.643206000
1        5.197606000      0.911077000      0.526373000
1       -0.503823000      0.632811000      0.213060000
1        0.945497000     -1.990384000     -0.504967000
1       -2.482503000     -0.259805000     -0.193242000
1       -4.591623000     -1.555301000     -0.111006000
1       -4.755037000     -5.163564000     -0.127027000
1       -5.459387000     -3.803604000      0.786326000
1       -5.509849000     -3.805438000     -1.002552000
1       -2.568480000     -5.166899000     -0.226518000
1       -0.360309000     -4.024988000     -0.304575000

MePyr-COOH
Total NBO population C(1,6) (N electrons): 6.25440
Total NBO population C(1,6) (N+1 electrons): 6.42103
Total NBO population C(1,4) (N electrons): 6.14159
Total NBO population C(1,4) (N+1 electrons): 6.17871
8        2.647358000     -0.380702000     -0.112582000
6        1.668390000      0.329856000     -0.038255000
8        1.731480000      1.661990000      0.065802000
6        0.261039000     -0.149058000     -0.050400000
6        0.017966000     -1.459994000     -0.148443000
6       -1.315835000     -2.074632000     -0.167569000
6       -2.502643000     -1.331598000     -0.255146000
6       -3.716922000     -1.981008000     -0.266800000
7       -3.784619000     -3.327739000     -0.199207000
6       -5.109387000     -3.981280000     -0.178700000
6       -2.665201000     -4.069888000     -0.117940000
6       -1.422030000     -3.468712000     -0.102976000
1       -0.512912000      0.606693000      0.029266000
1        0.865808000     -2.138864000     -0.207415000
1       -2.500020000     -0.251331000     -0.325388000
1       -4.660926000     -1.454786000     -0.333878000
1       -4.991465000     -5.019996000     -0.477574000
1       -5.512437000     -3.921294000      0.832199000
1       -5.763240000     -3.465977000     -0.879181000
1       -2.796359000     -5.143138000     -0.067178000
1       -0.540515000     -4.095511000     -0.040049000
1        2.664519000      1.932842000      0.069208000

MePyr-CN
Total NBO population C(1,6) (N electrons): 6.26376
Total NBO population C(1,6) (N+1 electrons): 6.43652
Total NBO population C(1,4) (N electrons): 6.12297
Total NBO population C(1,4) (N+1 electrons): 6.16504
7        2.681039000      0.760466000      0.028043000
6        1.604686000      0.333536000      0.016370000
6        0.263873000     -0.175295000      0.004409000
6        0.030942000     -1.484007000     -0.169900000
6       -1.307331000     -2.089334000     -0.185495000
6       -2.488182000     -1.338941000     -0.281647000
6       -3.706512000     -1.981354000     -0.283292000
7       -3.781980000     -3.326433000     -0.199419000
6       -5.111464000     -3.970654000     -0.170625000
6       -2.667297000     -4.075018000     -0.113657000
6       -1.420022000     -3.481969000     -0.108834000
1       -0.520054000      0.559414000      0.157004000
1        0.867674000     -2.166072000     -0.290789000
1       -2.480472000     -0.260116000     -0.372305000
1       -4.647234000     -1.450108000     -0.356594000
1       -4.998371000     -5.018078000     -0.439089000
1       -5.520991000     -3.879267000      0.835249000
1       -5.756358000     -3.470645000     -0.890300000
1       -2.804712000     -5.146810000     -0.051181000
1       -0.542435000     -4.113777000     -0.041691000

MePyr-CO(CH2)Bn
Total NBO population C(1,6) (N electrons): 6.23742
Total NBO population C(1,6) (N+1 electrons): 6.39082
Total NBO population C(1,4) (N electrons): 6.16990
Total NBO population C(1,4) (N+1 electrons): 6.19174
8        2.588072000     -0.129562000     -0.384543000
6        1.610452000      0.563774000     -0.168772000
6        1.693853000      2.060417000      0.011162000
6        3.124099000      2.584664000      0.146798000
6        3.772208000      2.185733000      1.454401000
6        3.321879000      2.738206000      2.659853000
6        3.904646000      2.378629000      3.874185000
6        4.954276000      1.458773000      3.900712000
6        5.412879000      0.904129000      2.706114000
6        4.823311000      1.264970000      1.493834000
6        0.237119000     -0.030584000     -0.092709000
6        0.061568000     -1.348402000     -0.247338000
6       -1.227248000     -2.049648000     -0.197056000
6       -2.437659000     -1.416542000      0.129737000
6       -3.606214000     -2.142551000      0.151057000
7       -3.609984000     -3.463117000     -0.135096000
6       -4.888535000     -4.199902000     -0.072061000
6       -2.468017000     -4.101515000     -0.447106000
6       -1.267543000     -3.419136000     -0.483871000
1        3.723544000      2.215532000     -0.690156000
1        3.095366000      3.676567000      0.073519000
1        2.510863000      3.463441000      2.646284000
1        3.543962000      2.820074000      4.798304000
1        5.412111000      1.179111000      4.844426000
1        6.229353000      0.188305000      2.716835000
1        5.174322000      0.823184000      0.565285000
1       -0.587243000      0.654081000      0.086815000
1        0.939057000     -1.964806000     -0.431916000
1       -2.487639000     -0.363052000      0.373516000
1       -4.564884000     -1.704062000      0.399909000
1       -4.731503000     -5.206076000     -0.451550000
1       -5.219016000     -4.236930000      0.965551000
1       -5.622655000     -3.680970000     -0.686404000
1       -2.545701000     -5.159189000     -0.663630000
1       -0.365883000     -3.963310000     -0.738750000
1        1.192852000      2.508101000     -0.858436000
1        1.083009000      2.336776000      0.879537000

MePyr-COSBn
Total NBO population C(1,6) (N electrons): 6.24570
Total NBO population C(1,6) (N+1 electrons): 6.39343
Total NBO population C(1,4) (N electrons): 6.14661
Total NBO population C(1,4) (N+1 electrons): 6.19350
8        2.420243000     -0.033921000     -0.323171000
6        1.405128000      0.573758000     -0.051663000
16       1.373410000      2.303831000      0.330888000
6        3.162669000      2.675306000      0.254735000
6        3.891805000      2.329217000      1.526207000
6        3.803539000      3.170204000      2.641768000
6        4.476973000      2.855789000      3.819835000
6        5.249695000      1.695025000      3.895174000
6        5.345253000      0.854967000      2.786695000
6        4.668855000      1.170130000      1.607349000
6        0.052425000     -0.050272000     -0.015760000
6       -0.079881000     -1.353449000     -0.291484000
6       -1.348831000     -2.091347000     -0.283445000
6       -2.601932000     -1.460485000     -0.227666000
6       -3.749510000     -2.219996000     -0.213670000
7       -3.690510000     -3.568721000     -0.256401000
6       -4.954012000     -4.333466000     -0.238263000
6       -2.506834000     -4.204021000     -0.320765000
6       -1.324694000     -3.489455000     -0.339354000
1        3.564841000      2.130097000     -0.601234000
1        3.210137000      3.746374000      0.047270000
1        3.205307000      4.076562000      2.584456000
1        4.403168000      3.517655000      4.677070000
1        5.776425000      1.450165000      4.812123000
1        5.947732000     -0.046680000      2.837202000
1        4.736483000      0.514710000      0.744288000
1       -0.785151000      0.588588000      0.249201000
1        0.814916000     -1.927359000     -0.522230000
1       -2.701575000     -0.382659000     -0.206332000
1       -4.740911000     -1.785574000     -0.172754000
1       -4.721489000     -5.394576000     -0.268362000
1       -5.492796000     -4.093833000      0.677540000
1       -5.543094000     -4.054062000     -1.110878000
1       -2.536202000     -5.285408000     -0.356833000
1       -0.388160000     -4.031681000     -0.392514000

Pyr-CONHBn
Total NBO population C(1,6) (N electrons): 6.27185
Total NBO population C(1,6) (N+1 electrons): 6.45407
Total NBO population C(1,4) (N electrons): 6.13873
Total NBO population C(1,4) (N+1 electrons): 6.26311
8        2.642216000     -0.444900000     -0.098258000
6        1.678610000      0.321853000     -0.043841000
7        1.831881000      1.663831000      0.036900000
6        3.147470000      2.271329000      0.082757000
6        3.860897000      2.104621000      1.413162000
6        3.158111000      1.944717000      2.608972000
6        3.840922000      1.832711000      3.820911000
6        5.234466000      1.881470000      3.849588000
6        5.942197000      2.039867000      2.657354000
6        5.257541000      2.147470000      1.447577000
6        0.264216000     -0.150690000     -0.065566000
6       -0.000305000     -1.459995000     -0.132277000
6       -1.336827000     -2.074153000     -0.161132000
6       -2.524480000     -1.338118000     -0.263592000
6       -3.738358000     -2.014809000     -0.277119000
7       -3.851717000     -3.347847000     -0.199519000
6       -2.717327000     -4.048155000     -0.106680000
6       -1.451994000     -3.465863000     -0.086176000
1        1.014479000      2.254372000      0.089812000
1        3.762848000      1.837918000     -0.711355000
1        3.021498000      3.334163000     -0.139601000
1        2.072675000      1.899866000      2.593004000
1        3.282162000      1.705613000      4.743142000
1        5.765186000      1.791806000      4.792177000
1        7.027368000      2.071563000      2.667810000
1        5.813340000      2.260891000      0.519799000
1       -0.521680000      0.598595000     -0.019186000
1        0.846853000     -2.143394000     -0.159935000
1       -2.518473000     -0.256356000     -0.339660000
1       -4.668029000     -1.457792000     -0.356968000
1       -2.820155000     -5.128378000     -0.046446000
1       -0.568039000     -4.091170000     -0.009886000

Pyr-COOH
Total NBO population C(1,6) (N electrons): 6.30763
Total NBO population C(1,6) (N+1 electrons): 6.47248
Total NBO population C(1,4) (N electrons): 6.10955
Total NBO population C(1,4) (N+1 electrons): 6.26645
8        2.658840000     -0.377144000     -0.080036000
6        1.673335000      0.331026000     -0.037238000
8        1.745937000      1.668594000      0.039074000
6        0.270300000     -0.139526000     -0.060723000
6        0.014233000     -1.451650000     -0.129728000
6       -1.318796000     -2.071499000     -0.160339000
6       -2.509062000     -1.337452000     -0.239359000
6       -3.719668000     -2.019890000     -0.258703000
7       -3.824802000     -3.354794000     -0.207544000
6       -2.687572000     -4.052428000     -0.136052000
6       -1.424564000     -3.464742000     -0.111851000
1       -0.501207000      0.621445000     -0.014925000
1        0.862895000     -2.133308000     -0.159298000
1       -2.507815000     -0.254413000     -0.291986000
1       -4.652728000     -1.466552000     -0.320619000
1       -2.785533000     -5.133948000     -0.097003000
1       -0.537071000     -4.086876000     -0.053981000
1        2.681857000      1.927576000      0.051362000

Pyr-CO(CH2)Bn
Total NBO population C(1,6) (N electrons): 6.29190
Total NBO population C(1,6) (N+1 electrons): 6.42050
Total NBO population C(1,4) (N electrons): 6.11544
Total NBO population C(1,4) (N+1 electrons): 6.28316
8        2.594759000     -0.116498000     -0.437128000
6        1.613397000      0.565168000     -0.188138000
6        1.702058000      2.062648000      0.007147000
6        3.131958000      2.585866000      0.147092000
6        3.775209000      2.188026000      1.457320000
6        3.332383000      2.755173000      2.658895000
6        3.908986000      2.395853000      3.876166000
6        4.945377000      1.461266000      3.910124000
6        5.396697000      0.891946000      2.719734000
6        4.813297000      1.252911000      1.504292000
6        0.247784000     -0.025086000     -0.090127000
6        0.056388000     -1.339305000     -0.267971000
6       -1.229997000     -2.048967000     -0.203413000
6       -2.439397000     -1.428737000      0.136860000
6       -3.602206000     -2.189255000      0.163869000
7       -3.645101000     -3.498841000     -0.117750000
6       -2.490126000     -4.088772000     -0.439521000
6       -1.271260000     -3.416293000     -0.494171000
1        3.734399000      2.215448000     -0.687140000
1        3.105374000      3.677956000      0.073405000
1        2.531546000      3.491501000      2.639641000
1        3.553934000      2.848887000      4.796890000
1        5.398025000      1.181577000      4.856339000
1        6.202955000      0.164709000      2.735824000
1        5.159435000      0.800459000      0.579117000
1       -0.570010000      0.657675000      0.124461000
1        0.930609000     -1.951325000     -0.486512000
1       -2.488880000     -0.373789000      0.382626000
1       -4.548254000     -1.723420000      0.426167000
1       -2.536286000     -5.150896000     -0.664799000
1       -0.366399000     -3.952622000     -0.762142000
1        1.203720000      2.518723000     -0.859902000
1        1.090412000      2.337004000      0.875646000

Ph-CONHBn
Total NBO population C(1,6) (N electrons): 6.30572
Total NBO population C(1,6) (N+1 electrons): 6.47698
Total NBO population C(1,4) (N electrons): 6.11713
Total NBO population C(1,4) (N+1 electrons): 6.28543
8        2.625174000     -0.546659000     -0.065759000
6        1.666606000      0.241148000      0.009172000
7        1.847442000      1.582023000      0.122844000
6        3.171235000      2.171639000      0.106656000
6        3.898808000      2.099023000      1.438107000
6        3.208533000      2.016646000      2.648890000
6        3.903472000      1.988429000      3.858969000
6        5.296883000      2.043796000      3.870517000
6        5.992478000      2.125265000      2.663271000
6        5.295839000      2.149963000      1.455994000
6        0.245268000     -0.200636000     -0.013942000
6       -0.050451000     -1.500201000     -0.145244000
6       -1.390034000     -2.102222000     -0.192182000
6       -2.568253000     -1.338120000     -0.217009000
6       -3.811793000     -1.959129000     -0.253363000
6       -3.903524000     -3.353849000     -0.268001000
6       -2.741547000     -4.123391000     -0.249435000
6       -1.495383000     -3.500342000     -0.214088000
1        1.040313000      2.188135000      0.149530000
1        3.769844000      1.664095000     -0.655418000
1        3.060544000      3.215624000     -0.198843000
1        2.123424000      1.965581000      2.645284000
1        3.354213000      1.921626000      4.793192000
1        5.837181000      2.018368000      4.811577000
1        7.077574000      2.161467000      2.661014000
1        5.842249000      2.205098000      0.517352000
1       -0.522464000      0.562619000      0.081032000
1        0.788552000     -2.191298000     -0.219141000
1       -2.516003000     -0.253800000     -0.214100000
1       -4.713586000     -1.355534000     -0.274051000
1       -2.803648000     -5.206793000     -0.263849000
1       -0.589969000     -4.101207000     -0.200790000
1       -4.876173000     -3.834521000     -0.297373000

HPyr-CONHBn
Total NBO population C(1,6) (N electrons): 6.21130
Total NBO population C(1,6) (N+1 electrons): 6.38819
Total NBO population C(1,4) (N electrons): 6.17395
Total NBO population C(1,4) (N+1 electrons): 6.18286
8        2.632802000     -0.448935000     -0.102297000
6        1.675256000      0.321609000     -0.042009000
7        1.820919000      1.661026000      0.041926000
6        3.136203000      2.272829000      0.084268000
6        3.850009000      2.103738000      1.413834000
6        3.145509000      1.984692000      2.613637000
6        3.827776000      1.872107000      3.825544000
6        5.222342000      1.879721000      3.850019000
6        5.931337000      1.997040000      2.653983000
6        5.247112000      2.104943000      1.443808000
6        0.257611000     -0.158216000     -0.060269000
6        0.007937000     -1.468048000     -0.154581000
6       -1.326730000     -2.078140000     -0.173941000
6       -2.511438000     -1.326708000     -0.256721000
6       -3.728904000     -1.969545000     -0.258552000
7       -3.774832000     -3.313471000     -0.185786000
6       -2.671668000     -4.077880000     -0.114940000
6       -1.430373000     -3.476508000     -0.109664000
1        1.001772000      2.249773000      0.093168000
1        3.749111000      1.841034000     -0.712427000
1        3.005164000      3.335174000     -0.136292000
1        2.059139000      1.973080000      2.601527000
1        3.268035000      1.777423000      4.751030000
1        5.752663000      1.790162000      4.792818000
1        7.016955000      1.996471000      2.661634000
1        5.803435000      2.186396000      0.513114000
1       -0.531328000      0.585113000      0.014007000
1        0.856035000     -2.146800000     -0.207116000
1       -2.500575000     -0.246725000     -0.326859000
1       -4.677992000     -1.454069000     -0.319970000
1       -2.821341000     -5.147949000     -0.063478000
1       -0.544919000     -4.097826000     -0.051011000
1       -4.684214000     -3.768672000     -0.187587000

1
SCF energy: -804.216105578 Hartree
Free energy correction: 0.254083 Hartree
Imaginary Frequency: none
8        2.337032000      0.224328000      0.855471000
6        1.661820000      0.587827000     -0.108088000
7        2.033889000      1.585383000     -0.938549000
6        3.277502000      2.318535000     -0.773995000
6        3.113483000      3.635781000     -0.040433000
6        2.271733000      3.737878000      1.071483000
6        2.156629000      4.943473000      1.761341000
6        2.884083000      6.061091000      1.347953000
6        3.724760000      5.965639000      0.239919000
6        3.835816000      4.758188000     -0.451339000
6        0.353725000     -0.053425000     -0.451226000
6       -0.109735000     -1.047715000      0.312493000
6       -1.368646000     -1.771016000      0.100485000
6       -2.214263000     -1.549723000     -0.999158000
6       -3.377939000     -2.272856000     -1.125155000
7       -3.724761000     -3.199988000     -0.205265000
6       -4.985925000     -3.946490000     -0.389012000
6       -2.937741000     -3.437258000      0.859425000
6       -1.758697000     -2.739516000      1.033013000
1        1.409939000      1.862863000     -1.684378000
1        3.957992000      1.665267000     -0.220988000
1        3.708590000      2.493905000     -1.762486000
1        1.705264000      2.870082000      1.398917000
1        1.499556000      5.010535000      2.622957000
1        2.792779000      7.000186000      1.884523000
1        4.289020000      6.831364000     -0.092682000
1        4.486291000      4.689988000     -1.319686000
1       -0.182671000      0.319078000     -1.319489000
1        0.486563000     -1.352487000      1.169509000
1       -1.980370000     -0.823784000     -1.767395000
1       -4.063181000     -2.140856000     -1.953644000
1       -5.078336000     -4.679605000      0.408053000
1       -5.817360000     -3.243711000     -0.349772000
1       -4.957100000     -4.447786000     -1.355421000
1       -3.276312000     -4.193219000      1.556202000
1       -1.147427000     -2.957085000      1.900812000

SMe
SCF energy: -438.170098239 Hartree
Free energy correction: 0.013350 Hartree
Imaginary Frequency: none
16      -3.574501000     -1.962940000      2.544334000
6       -5.381346000     -1.683740000      2.773365000
1       -5.784473000     -1.031859000      1.992817000
1       -5.590822000     -1.213162000      3.738497000
1       -5.936357000     -2.625792000      2.737269000

Mal
SCF energy: -359.316551588  Hartree
Free energy correction: 0.039574 Hartree
Imaginary Frequency: none
7       -2.641923000      0.471759000      0.102668000
6       -1.414314000     -0.172612000      0.049954000
6       -3.686139000     -0.443146000      0.088427000
6       -1.721564000     -1.643824000     -0.002326000
6       -3.044795000     -1.801252000      0.020226000
1       -2.761583000      1.475410000      0.145339000
8       -4.866038000     -0.175770000      0.124353000
8       -0.328622000      0.362946000      0.047562000
1       -3.628885000     -2.711118000     -0.004061000
1       -0.941167000     -2.391073000     -0.049619000

1-SMe-R (1,6-addition)
SCF energy: -1242.40409291 Hartree
Free energy correction: 0.285797 Hartree
Imaginary Frequency: none
8        3.142647000     -1.591698000      0.431316000
6        2.467024000     -0.885884000     -0.324168000
7        2.935831000      0.204035000     -0.958327000
6        4.268871000      0.716101000     -0.692472000
6        4.341105000      1.503631000      0.601725000
6        3.483791000      2.592095000      0.801002000
6        3.540166000      3.327505000      1.982809000
6        4.458336000      2.984100000      2.978514000
6        5.315486000      1.902024000      2.785149000
6        5.253828000      1.164077000      1.600888000
6        1.029897000     -1.172619000     -0.627185000
6        0.399961000     -2.203816000     -0.055564000
6       -1.010316000     -2.532907000     -0.285413000
6       -1.870575000     -1.723648000     -1.046903000
6       -3.184506000     -2.093275000     -1.222581000
7       -3.669215000     -3.225819000     -0.668444000
6       -5.073517000     -3.610712000     -0.912943000
6       -2.872911000     -4.022816000      0.069364000
6       -1.547971000     -3.699087000      0.276030000
1        2.269932000      0.802595000     -1.476780000
1        4.968386000     -0.122977000     -0.659416000
1        4.541921000      1.355726000     -1.536838000
1        2.767348000      2.855967000      0.023703000
1        2.870454000      4.169950000      2.127757000
1        4.502657000      3.556979000      3.899545000
1        6.028252000      1.626963000      3.556561000
1        5.916016000      0.314350000      1.454802000
1        0.540722000     -0.488124000     -1.319261000
1        0.954401000     -2.849494000      0.621721000
1       -1.532945000     -0.800582000     -1.504517000
1       -3.884827000     -1.504173000     -1.801407000
1       -5.127464000     -4.167348000     -1.848650000
1       -5.416888000     -4.227921000     -0.085931000
1       -5.677616000     -2.708099000     -0.974636000
1       -3.328450000     -4.914377000      0.481760000
1       -0.936537000     -4.361026000      0.877781000
16       0.542293000      2.144317000     -2.037078000
6        0.035499000      2.030930000     -0.273084000
1       -0.927788000      1.522082000     -0.165148000
1        0.773813000      1.474506000      0.318366000
1       -0.058710000      3.023725000      0.176442000

1-SMe-TS (1,6-addition)
SCF energy: -1242.39009922 Hartree
Free energy correction: 0.283445 Hartree
Imaginary Frequency: -154.7 cm–1
8        2.989871000     -1.170348000     -0.423872000
6        2.096411000     -0.321682000     -0.455001000
7        2.340629000      1.000182000     -0.294593000
6        3.683212000      1.536644000     -0.208719000
6        4.190616000      1.733574000      1.208764000
6        3.673213000      1.006843000      2.282745000
6        4.186590000      1.182866000      3.568697000
6        5.224447000      2.086530000      3.793576000
6        5.745608000      2.816439000      2.724095000
6        5.229429000      2.640633000      1.441329000
6        0.653034000     -0.680024000     -0.606608000
6        0.247641000     -1.942925000     -0.303188000
6       -1.123164000     -2.365344000     -0.338549000
6       -2.167074000     -1.562323000     -0.857951000
6       -3.461068000     -2.020935000     -0.860379000
7       -3.776666000     -3.244404000     -0.377467000
6       -5.165464000     -3.729481000     -0.430510000
6       -2.802860000     -4.052541000      0.107068000
6       -1.493287000     -3.647058000      0.133731000
1        1.564863000      1.646321000     -0.332315000
1        4.344452000      0.842587000     -0.736930000
1        3.708968000      2.490025000     -0.743426000
1        2.862741000      0.303519000      2.114676000
1        3.773739000      0.612312000      4.395082000
1        5.621637000      2.224735000      4.794245000
1        6.549280000      3.527390000      2.889569000
1        5.634005000      3.216617000      0.612251000
1       -0.055040000      0.139837000     -0.672576000
1        1.001776000     -2.688729000     -0.068888000
1       -1.968987000     -0.584882000     -1.280740000
1       -4.283678000     -1.434733000     -1.250969000
1       -5.295881000     -4.356179000     -1.313616000
1       -5.373236000     -4.304337000      0.470423000
1       -5.835293000     -2.873586000     -0.478476000
1       -3.123277000     -5.022876000      0.466752000
1       -0.745747000     -4.322559000      0.533096000
16       0.784555000     -0.121005000     -3.244706000
6        0.503332000      1.667162000     -2.985102000
1        0.040537000      2.122253000     -3.864875000
1       -0.175081000      1.842205000     -2.139217000
1        1.440013000      2.195828000     -2.784217000

1-SMe-P (1,6-addition)
SCF energy: -1242.41586079 Hartree
Free energy correction: 0.286559 Hartree
Imaginary Frequency: none
8        3.140469000     -0.389419000     -1.384337000
6        2.107186000      0.250426000     -1.199414000
7        2.103954000      1.476353000     -0.628695000
6        3.314480000      2.087592000     -0.118717000
6        3.669468000      1.688802000      1.304411000
6        3.035477000      0.637303000      1.967224000
6        3.407058000      0.295415000      3.269664000
6        4.417161000      1.000254000      3.920859000
6        5.055554000      2.053671000      3.262618000
6        4.681692000      2.394470000      1.964939000
6        0.732109000     -0.291974000     -1.577092000
6        0.471957000     -1.562000000     -0.832868000
6       -0.771013000     -1.994811000     -0.478286000
6       -2.013803000     -1.295560000     -0.780018000
6       -3.214106000     -1.775326000     -0.370029000
7       -3.342271000     -2.932704000      0.352504000
6       -4.656286000     -3.476430000      0.676931000
6       -2.203941000     -3.652168000      0.633826000
6       -0.972907000     -3.236769000      0.256612000
1        1.219522000      1.930827000     -0.448911000
1        4.132410000      1.805717000     -0.788342000
1        3.198188000      3.172454000     -0.178144000
1        2.244565000      0.080968000      1.471566000
1        2.903720000     -0.524284000      3.773194000
1        4.704438000      0.734665000      4.933303000
1        5.841167000      2.612210000      3.762157000
1        5.178610000      3.218479000      1.457828000
1       -0.029145000      0.462577000     -1.350506000
1        1.338812000     -2.176253000     -0.605163000
1       -2.006907000     -0.376419000     -1.354393000
1       -4.142460000     -1.261984000     -0.595362000
1       -4.982822000     -4.194687000     -0.080979000
1       -4.613694000     -3.971570000      1.648043000
1       -5.376678000     -2.660300000      0.732314000
1       -2.359563000     -4.573627000      1.184049000
1       -0.114599000     -3.845417000      0.520715000
16       0.648892000     -0.588266000     -3.397140000
6        1.065427000      1.070844000     -4.010633000
1        0.964893000      1.049501000     -5.096857000
1        0.377615000      1.816160000     -3.604318000
1        2.094125000      1.335454000     -3.754749000

1-SMe-R (1,4-addition)
SCF energy: -1242.39296590 Hartree
Free energy correction: 0.284174 Hartree
Imaginary Frequency: none
8        2.413761000     -0.325222000     -0.408743000
6        1.480327000      0.386182000     -0.030346000
7        1.632965000      1.706003000      0.230695000
6        2.903102000      2.382473000      0.066852000
6        3.783603000      2.384959000      1.304865000
6        4.849722000      3.288714000      1.370068000
6        5.704437000      3.301432000      2.470227000
6        5.500100000      2.409670000      3.524983000
6        4.437036000      1.510201000      3.468049000
6        3.583457000      1.497386000      2.362852000
6        0.098731000     -0.136912000      0.159165000
6       -0.159096000     -1.424750000     -0.105549000
6       -1.474773000     -2.055529000      0.021160000
6       -2.666171000     -1.323830000      0.156607000
6       -3.865364000     -1.983238000      0.294734000
7       -3.921465000     -3.332903000      0.307570000
6       -5.224548000     -3.998344000      0.495999000
6       -2.795193000     -4.065684000      0.187554000
6       -1.569395000     -3.454745000      0.043892000
1        0.842201000      2.234964000      0.571444000
1        3.432756000      1.885489000     -0.751545000
1        2.704551000      3.411165000     -0.243670000
1        5.009553000      3.988633000      0.553117000
1        6.525911000      4.010286000      2.507149000
1        6.162468000      2.419626000      4.384808000
1        4.268483000      0.814640000      4.284476000
1        2.756660000      0.794056000      2.329322000
1       -0.669479000      0.557314000      0.489402000
1        0.662289000     -2.068565000     -0.403239000
1       -2.676079000     -0.241285000      0.128861000
1       -4.810798000     -1.464093000      0.393633000
1       -5.973058000     -3.478480000     -0.099008000
1       -5.141690000     -5.030522000      0.164331000
1       -5.489872000     -3.963110000      1.552823000
1       -2.914827000     -5.141446000      0.210472000
1       -0.685021000     -4.071993000     -0.061207000
16      -0.675639000     -1.681696000     -3.269136000
6       -0.362547000      0.121113000     -3.196543000
1       -1.021245000      0.670654000     -3.875308000
1       -0.539192000      0.505233000     -2.182677000
1        0.671532000      0.362535000     -3.462332000

1-SMe-TS (1,4-addition)
SCF energy: -1242.38295550 Hartree
Free energy correction: 0.286674 Hartree
Imaginary Frequency: -137.8 cm–1
8        2.384230000     -0.010988000     -1.122529000
6        1.418687000      0.690742000     -0.729123000
7        1.656315000      2.026095000     -0.391302000
6        2.996344000      2.489612000     -0.113788000
6        3.507881000      2.212074000      1.291928000
6        4.633465000      2.901536000      1.758111000
6        5.143881000      2.658423000      3.031638000
6        4.529287000      1.720307000      3.863775000
6        3.405441000      1.032275000      3.409144000
6        2.898232000      1.276242000      2.130641000
6        0.075624000      0.239091000     -0.607626000
6       -0.252014000     -1.090149000     -1.000541000
6       -1.371517000     -1.798048000     -0.323338000
6       -2.454647000     -1.123494000      0.258870000
6       -3.470908000     -1.834399000      0.856666000
7       -3.446549000     -3.184205000      0.895985000
6       -4.519737000     -3.915903000      1.595764000
6       -2.421265000     -3.864812000      0.345162000
6       -1.381936000     -3.199369000     -0.268369000
1        0.914653000      2.487441000      0.119651000
1        3.661305000      2.005470000     -0.834463000
1        3.043375000      3.567170000     -0.301959000
1        5.111601000      3.638388000      1.116171000
1        6.016397000      3.204471000      3.377600000
1        4.921705000      1.531531000      4.858144000
1        2.919332000      0.302620000      4.049975000
1        2.019619000      0.737134000      1.785908000
1       -0.691987000      0.952154000     -0.323335000
1        0.629114000     -1.723826000     -1.085328000
1       -2.515145000     -0.042667000      0.250462000
1       -4.325328000     -1.357556000      1.320707000
1       -5.441959000     -3.343962000      1.519615000
1       -4.649163000     -4.886547000      1.122074000
1       -4.238980000     -4.040839000      2.641788000
1       -2.464722000     -4.944317000      0.419724000
1       -0.574484000     -3.776764000     -0.704302000
16      -0.992758000     -1.311705000     -2.972356000
6       -0.099372000      0.064442000     -3.730899000
1       -0.728083000      0.533386000     -4.489589000
1        0.110799000      0.799221000     -2.941407000
1        0.840609000     -0.259230000     -4.181920000

1-SMe-P (1,4-addition)
SCF energy: -1242.38426990 Hartree
Free energy correction: 0.286612 Hartree
Imaginary Frequency: none
8        2.269138000      0.178167000     -1.506505000
6        1.307267000      0.862859000     -1.050160000
7        1.604519000      2.149952000     -0.539782000
6        2.931268000      2.420082000     -0.028795000
6        3.229841000      1.884969000      1.364265000
6        4.363937000      2.343551000      2.045769000
6        4.680157000      1.862307000      3.314441000
6        3.859131000      0.912549000      3.926718000
6        2.725746000      0.453446000      3.257912000
6        2.412670000      0.936442000      1.984846000
6       -0.040360000      0.478274000     -1.024203000
6       -0.461627000     -0.810136000     -1.599240000
6       -1.314963000     -1.551281000     -0.612881000
6       -2.640392000     -1.169522000     -0.348196000
6       -3.370325000     -1.829574000      0.614329000
7       -2.835011000     -2.855267000      1.310760000
6       -3.634892000     -3.513070000      2.361266000
6       -1.566337000     -3.252597000      1.076262000
6       -0.793158000     -2.622382000      0.126250000
1        0.857228000      2.554901000      0.011838000
1        3.642954000      1.982571000     -0.734495000
1        3.097572000      3.502826000     -0.032579000
1        5.003561000      3.087738000      1.575694000
1        5.562977000      2.231115000      3.828147000
1        4.100751000      0.537778000      4.916481000
1        2.080178000     -0.283603000      3.726564000
1        1.526297000      0.572034000      1.471199000
1       -0.793481000      1.139798000     -0.603860000
1        0.429827000     -1.402444000     -1.821563000
1       -3.104574000     -0.355426000     -0.893265000
1       -4.393781000     -1.570606000      0.856690000
1       -4.665736000     -3.590102000      2.020958000
1       -3.230875000     -4.507064000      2.538804000
1       -3.581579000     -2.917603000      3.272836000
1       -1.206893000     -4.085730000      1.667179000
1        0.221083000     -2.968618000     -0.036622000
16      -1.431025000     -0.730496000     -3.233875000
6       -0.188505000      0.169139000     -4.195649000
1       -0.669076000      0.554701000     -5.095700000
1        0.182253000      1.002008000     -3.591258000
1        0.641390000     -0.482867000     -4.475289000

Mal-SMe-R
SCF energy: -797.491257676 Hartree
Free energy correction: 0.068097 Hartree
Imaginary Frequency: none
7       -2.838190000      0.245953000      0.331583000
6       -1.516559000     -0.154400000      0.219493000
6       -3.704973000     -0.771806000     -0.053253000
6       -1.549049000     -1.561453000     -0.282540000
6       -2.825223000     -1.939054000     -0.398151000
1       -3.133871000      1.168051000      0.622267000
8       -4.905816000     -0.660671000     -0.183512000
8       -0.546137000      0.527930000      0.486614000
1       -3.235968000     -2.885945000     -0.719874000
1       -0.646988000     -2.130575000     -0.459357000
16      -3.879343000     -2.402752000      2.666665000
6       -5.388550000     -1.403451000      2.967113000
1       -5.707835000     -0.917232000      2.038030000
1       -5.208954000     -0.622128000      3.711919000
1       -6.216954000     -2.021695000      3.326034000

Mal-SMe-TS
SCF energy: -797.486870031 Hartree
Free energy correction: 0.070308 Hartree
Imaginary Frequency: -173.9 cm–1
7       -2.646448000      0.449157000      0.186705000
6       -1.406625000     -0.214410000      0.054320000
6       -3.694425000     -0.445754000      0.136717000
6       -1.697636000     -1.628679000     -0.010148000
6       -3.053786000     -1.804025000      0.164761000
1       -2.753436000      1.452113000      0.124396000
8       -4.877394000     -0.160473000      0.021639000
8       -0.337051000      0.392561000     -0.004722000
1       -3.637319000     -2.683778000     -0.064635000
1       -0.930909000     -2.385391000     -0.086510000
16      -3.596392000     -1.949126000      2.543323000
6       -5.388212000     -1.691248000      2.776310000
1       -5.763080000     -1.030366000      1.986951000
1       -5.579779000     -1.213209000      3.740722000
1       -5.940036000     -2.633544000      2.738976000

Mal-SMe-P
SCF energy: -797.503037730 Hartree
Free energy correction: 0.072800 Hartree
Imaginary Frequency: none
7       -2.588271000      0.486341000     -0.125249000
6       -1.391898000     -0.346215000     -0.092107000
6       -3.698223000     -0.181413000      0.254847000
6       -1.781061000     -1.581264000      0.385417000
6       -3.234840000     -1.568308000      0.713485000
1       -2.591312000      1.432049000     -0.483181000
8       -4.854721000      0.239008000      0.246470000
8       -0.303713000      0.151956000     -0.482871000
1       -3.857148000     -2.340883000      0.245734000
1       -1.119427000     -2.421725000      0.537877000
16      -3.515059000     -1.714990000      2.537882000
6       -5.322828000     -1.893650000      2.620466000
1       -5.817540000     -0.989633000      2.265719000
1       -5.580223000     -2.069725000      3.666428000
1       -5.645864000     -2.751334000      2.025515000

1-SMe-P
SCF energy: -1242.70736099 Hartree
ZPE correction: 0.341465 Hartree
8        3.087656000     -0.632504000     -1.536660000
6        2.143681000      0.090129000     -1.263783000
7        2.298212000      1.322060000     -0.695412000
6        3.598391000      1.802011000     -0.256342000
6        3.837985000      1.597378000      1.225086000
6        3.659886000      0.330971000      1.793240000
6        3.887859000      0.132735000      3.151480000
6        4.298254000      1.196002000      3.958235000
6        4.478255000      2.457882000      3.398631000
6        4.246102000      2.655669000      2.036558000
6        0.695680000     -0.307217000     -1.541894000
6        0.401622000     -1.626955000     -0.903795000
6       -0.835068000     -2.019533000     -0.509946000
6       -2.051600000     -1.226502000     -0.671240000
6       -3.246575000     -1.667481000     -0.220991000
7       -3.402663000     -2.872540000      0.427350000
6       -4.726927000     -3.390224000      0.718540000
6       -2.293081000     -3.686595000      0.551482000
6       -1.069900000     -3.313652000      0.123172000
1        1.476178000      1.796390000     -0.350730000
1        4.338043000      1.247049000     -0.840104000
1        3.691234000      2.863044000     -0.508133000
1        3.348932000     -0.497221000      1.160751000
1        3.749102000     -0.853969000      3.582460000
1        4.475838000      1.039102000      5.017562000
1        4.794544000      3.290292000      4.019681000
1        4.384032000      3.643071000      1.602099000
1        0.024914000      0.472530000     -1.158628000
1        1.245063000     -2.304326000     -0.807550000
1       -2.020554000     -0.275854000     -1.190787000
1       -4.156258000     -1.089980000     -0.348504000
1       -5.139110000     -3.952997000     -0.127585000
1       -4.677489000     -4.045762000      1.590415000
1       -5.396584000     -2.560636000      0.952781000
1       -2.472726000     -4.644951000      1.026951000
1       -0.235851000     -3.992300000      0.264440000
16       0.406653000     -0.419331000     -3.358236000
6        1.013400000      1.213287000     -3.869832000
1        0.813058000      1.308367000     -4.938630000
1        0.488960000      2.014908000     -3.341998000
1        2.089604000      1.301828000     -3.702332000

1-SMe-P-ProtonC
SCF energy: -1243.12027816 Hartree
ZPE correction: 0.355973 Hartree
8        2.859583000     -1.011634000     -0.758736000
6        2.066045000     -0.085429000     -0.715603000
7        2.424685000      1.215360000     -0.624081000
6        3.822886000      1.609932000     -0.431297000
6        4.189986000      1.705675000      1.032131000
6        4.456939000      0.542147000      1.762566000
6        4.759060000      0.622269000      3.119559000
6        4.800454000      1.863106000      3.757252000
6        4.541479000      3.024560000      3.033225000
6        4.237734000      2.944096000      1.674197000
6        0.556865000     -0.345149000     -0.804064000
6        0.232902000     -1.486868000      0.182015000
6       -1.170880000     -1.994506000      0.032173000
6       -2.256874000     -1.328831000      0.612362000
6       -3.541479000     -1.794485000      0.418370000
7       -3.770786000     -2.894561000     -0.327326000
6       -5.146944000     -3.394031000     -0.529520000
6       -2.744058000     -3.565472000     -0.894494000
6       -1.443959000     -3.141208000     -0.728299000
1        1.710847000      1.910568000     -0.458735000
1        4.430793000      0.857245000     -0.937883000
1        3.971307000      2.570020000     -0.931901000
1        4.433894000     -0.419860000      1.256779000
1        4.976915000     -0.282300000      3.678669000
1        5.045392000      1.924201000      4.812716000
1        4.585123000      3.992728000      3.521658000
1        4.050085000      3.853471000      1.107633000
1       -0.007979000      0.556766000     -0.540040000
1        0.387326000     -1.119019000      1.202401000
1       -2.108523000     -0.441644000      1.218869000
1       -4.411694000     -1.311310000      0.846262000
1       -5.350691000     -3.448731000     -1.598984000
1       -5.238669000     -4.380754000     -0.074554000
1       -5.845987000     -2.705905000     -0.058984000
1       -3.008850000     -4.440465000     -1.477715000
1       -0.640327000     -3.693696000     -1.202798000
16       0.082752000     -0.869317000     -2.495284000
6        1.106816000      0.233164000     -3.506450000
1        0.852593000      0.009771000     -4.543532000
1        0.881831000      1.281520000     -3.303408000
1        2.166438000      0.027326000     -3.344724000
1        0.953186000     -2.287645000     -0.005452000

1-SMe-P-ProtonS
SCF energy: -1243.09595494 Hartree
ZPE correction: 0.350789 Hartree
8        2.687698000     -0.387164000     -0.713817000
6        1.866276000      0.367017000     -0.204895000
7        2.144604000      1.612407000      0.233574000
6        3.510759000      2.139012000      0.242581000
6        4.206716000      1.896920000      1.562929000
6        4.680989000      0.617856000      1.874732000
6        5.294217000      0.379658000      3.101443000
6        5.441786000      1.416109000      4.024746000
6        4.976237000      2.691950000      3.716713000
6        4.360118000      2.930179000      2.487910000
6        0.429429000     -0.055274000     -0.078126000
6        0.132414000     -1.351368000     -0.232127000
6       -1.223910000     -1.891654000     -0.246670000
6       -2.339505000     -1.113767000     -0.607360000
6       -3.594726000     -1.675440000     -0.618559000
7       -3.781884000     -2.975654000     -0.294492000
6       -5.141907000     -3.547189000     -0.362270000
6       -2.730090000     -3.754686000      0.035471000
6       -1.451224000     -3.242618000      0.061423000
1        1.440066000      2.116985000      0.753611000
1        4.037792000      1.641570000     -0.574199000
1        3.458756000      3.208179000      0.022002000
1        4.571877000     -0.181999000      1.146382000
1        5.668646000     -0.612043000      3.334861000
1        5.926723000      1.230260000      4.977612000
1        5.097883000      3.503200000      4.427209000
1        4.007719000      3.929923000      2.244478000
1       -0.329998000      0.699959000      0.114735000
1        0.955596000     -2.048990000     -0.377501000
1       -2.223656000     -0.081808000     -0.918346000
1       -4.483321000     -1.120308000     -0.897064000
1       -5.400127000     -3.737630000     -1.405109000
1       -5.162880000     -4.477845000      0.201395000
1       -5.845382000     -2.841575000      0.078206000
1       -2.951486000     -4.788555000      0.272835000
1       -0.627954000     -3.895572000      0.328401000
16       0.110928000     -0.470245000     -3.290295000
6        0.567363000     -0.273797000     -5.043319000
1        1.086891000     -1.158446000     -5.409732000
1       -0.362930000     -0.152188000     -5.598414000
1        1.182929000      0.613711000     -5.184994000
1        1.350067000     -0.597458000     -2.784807000

1-SMe-P-ProtonO
SCF energy: -1243.08096342 Hartree
ZPE correction: 0.354501 Hartree
8        3.099590000      0.386681000     -1.261811000
6        1.822570000      0.567974000     -1.444165000
7        1.151621000      1.483194000     -0.775595000
6        1.678091000      2.257721000      0.362999000
6        2.338572000      1.364881000      1.393447000
6        1.696780000      0.199326000      1.829772000
6        2.315686000     -0.625852000      2.762528000
6        3.574528000     -0.294296000      3.268428000
6        4.215229000      0.864180000      2.838329000
6        3.600377000      1.692186000      1.896864000
6        1.115786000     -0.361130000     -2.382382000
6        0.922254000     -1.543274000     -1.470079000
6       -0.176100000     -1.734408000     -0.678924000
6       -1.359282000     -0.894660000     -0.645428000
6       -2.402496000     -1.168886000      0.184987000
7       -2.397853000     -2.221568000      1.047727000
6       -3.544626000     -2.526626000      1.901310000
6       -1.301842000     -3.054444000      1.054928000
6       -0.234677000     -2.850342000      0.249732000
1        0.164371000      1.558370000     -0.986336000
1        2.380481000      3.009564000     -0.012395000
1        0.824581000      2.790180000      0.788096000
1        0.718626000     -0.067615000      1.432973000
1        1.815580000     -1.529248000      3.096290000
1        4.054320000     -0.940795000      3.995516000
1        5.192606000      1.126074000      3.229109000
1        4.100524000      2.599529000      1.565357000
1        0.165539000      0.094125000     -2.683355000
1        1.767884000     -2.219177000     -1.389049000
1       -1.484954000     -0.064191000     -1.331195000
1       -3.300299000     -0.560502000      0.190234000
1       -4.038249000     -3.441590000      1.564559000
1       -3.216050000     -2.647894000      2.935539000
1       -4.254073000     -1.701297000      1.853455000
1       -1.354583000     -3.888010000      1.746755000
1        0.595552000     -3.546288000      0.296234000
16       2.067031000     -0.818047000     -3.854831000
6        2.320032000      0.833941000     -4.560886000
1        2.826522000      0.689174000     -5.516205000
1        1.367469000      1.335089000     -4.747848000
1        2.960320000      1.447432000     -3.922197000
1        3.433645000      0.754515000     -0.420949000

1-SMe-P-ProtonN
SCF energy: -1243.05147883 Hartree
ZPE correction: 0.355969 Hartree
8        2.812686000     -0.903244000     -0.976254000
6        2.008575000      0.007009000     -0.863609000
7        2.344539000      1.293791000     -0.623856000
6        3.733551000      1.686211000     -0.369630000
6        4.080947000      1.644284000      1.100971000
6        4.365641000      0.420517000      1.716693000
6        4.652817000      0.373039000      3.078409000
6        4.661162000      1.545692000      3.835069000
6        4.384224000      2.767167000      3.225520000
6        4.095770000      2.814372000      1.861659000
6        0.506102000     -0.250778000     -1.047819000
6        0.149624000     -1.554074000     -0.411974000
6       -1.096657000     -1.951709000     -0.083097000
6       -2.294222000     -1.139929000     -0.279143000
6       -3.520574000     -1.583188000     -0.010307000
7       -3.768804000     -2.964316000      0.457263000
6       -4.611729000     -3.715105000     -0.547501000
6       -2.547892000     -3.733916000      0.782491000
6       -1.333703000     -3.267154000      0.501491000
1        1.617341000      1.958201000     -0.400122000
1        4.359953000      0.995268000     -0.937966000
1        3.874671000      2.692583000     -0.772047000
1        4.367356000     -0.487211000      1.118590000
1        4.884243000     -0.577472000      3.548785000
1        4.894281000      1.507663000      4.894289000
1        4.402102000      3.683296000      3.807043000
1        3.894372000      3.771066000      1.384824000
1       -0.084338000      0.579886000     -0.645879000
1        0.988453000     -2.235843000     -0.279719000
1       -2.204356000     -0.130343000     -0.667780000
1       -4.432051000     -1.013883000     -0.142028000
1       -4.029906000     -3.788100000     -1.465338000
1       -4.829567000     -4.705224000     -0.146575000
1       -5.533006000     -3.156733000     -0.715070000
1       -2.762012000     -4.699500000      1.222700000
1       -0.481273000     -3.898761000      0.733212000
16       0.093978000     -0.478266000     -2.833771000
6        1.104589000      0.810916000     -3.611543000
1        0.878068000      0.755490000     -4.677906000
1        0.844336000      1.804562000     -3.243144000
1        2.167112000      0.610190000     -3.463357000
1       -4.323732000     -2.896732000      1.319398000

1-HSMe-R (conformer I)
SCF energy: -1242.86518882 Hartree
Free energy correction: 0.295728 Hartree
Imaginary Frequency: none
8        3.052738000     -1.889920000      0.520677000
6        2.477840000     -1.160451000     -0.288189000
7        3.066566000     -0.119185000     -0.914291000
6        4.393461000      0.362155000     -0.547356000
6        4.301333000      1.470364000      0.479761000
6        4.256761000      2.808107000      0.077638000
6        4.092645000      3.825211000      1.019197000
6        3.977987000      3.509980000      2.373655000
6        4.029759000      2.175877000      2.782816000
6        4.189411000      1.161276000      1.839721000
6        1.044471000     -1.364812000     -0.669721000
6        0.335367000     -2.345341000     -0.101989000
6       -1.076481000     -2.624987000     -0.388911000
6       -1.929970000     -1.688120000     -0.992064000
6       -3.243753000     -2.017429000     -1.239612000
7       -3.730851000     -3.230793000     -0.903682000
6       -5.137133000     -3.553819000     -1.219796000
6       -2.941613000     -4.148883000     -0.314466000
6       -1.617789000     -3.869265000     -0.041836000
1        2.475028000      0.517729000     -1.440216000
1        4.951274000     -0.489472000     -0.154499000
1        4.889053000      0.717626000     -1.453803000
1        4.344960000      3.054893000     -0.977785000
1        4.055609000      4.860723000      0.695451000
1        3.851218000      4.299852000      3.107264000
1        3.944744000      1.926755000      3.836001000
1        4.220780000      0.120882000      2.152865000
1        0.618669000     -0.695289000     -1.414264000
1        0.835819000     -3.002077000      0.606201000
1       -1.591382000     -0.693638000     -1.256188000
1       -3.942410000     -1.330217000     -1.700153000
1       -5.203690000     -3.834992000     -2.270811000
1       -5.457550000     -4.378288000     -0.587650000
1       -5.749504000     -2.676372000     -1.022161000
1       -3.400726000     -5.098898000     -0.071910000
1       -1.011602000     -4.628546000      0.437611000
16       0.879414000      2.530070000     -1.021325000
6        0.761732000      2.035212000      0.729670000
1        0.660724000      0.952584000      0.828770000
1        1.692391000      2.351810000      1.203640000
1       -0.077417000      2.535285000      1.212156000
1       -0.354367000      2.153254000     -1.392283000

1-HSMe-R (conformer II)
SCF energy: -1242.86248506 Hartree
Free energy correction: 0.294295 Hartree
Imaginary Frequency: none
8        2.204185000     -0.493341000     -0.572231000
6        1.324111000      0.245762000     -0.121980000
7        1.527700000      1.550844000      0.147543000
6        2.800655000      2.208307000     -0.095259000
6        3.699008000      2.274257000      1.125010000
6        4.491258000      3.403783000      1.343184000
6        5.356527000      3.463125000      2.436367000
6        5.433074000      2.391700000      3.325405000
6        4.641405000      1.261678000      3.114292000
6        3.780114000      1.203115000      2.019715000
6       -0.063664000     -0.244124000      0.139590000
6       -0.350929000     -1.535268000     -0.056767000
6       -1.671411000     -2.146427000      0.134594000
6       -2.850106000     -1.398340000      0.278271000
6       -4.053256000     -2.043671000      0.456744000
7       -4.120256000     -3.391799000      0.490284000
6       -5.427576000     -4.041748000      0.714457000
6       -3.009731000     -4.139042000      0.348495000
6       -1.778525000     -3.542310000      0.165467000
1        0.777414000      2.092220000      0.555964000
1        3.298471000      1.649514000     -0.893157000
1        2.600204000      3.216436000     -0.465041000
1        4.429005000      4.244168000      0.656318000
1        5.963704000      4.348762000      2.595989000
1        6.102185000      2.437208000      4.178831000
1        4.694920000      0.423924000      3.802715000
1        3.168630000      0.319384000      1.859379000
1       -0.803489000      0.474506000      0.481988000
1        0.452676000     -2.200217000     -0.364738000
1       -2.850651000     -0.316297000      0.237294000
1       -4.990405000     -1.513202000      0.571834000
1       -6.182401000     -3.517569000      0.131659000
1       -5.362299000     -5.077580000      0.390846000
1       -5.665497000     -3.991882000      1.776966000
1       -3.140097000     -5.213075000      0.384825000
1       -0.904356000     -4.171965000      0.049823000
16       0.780268000     -1.145542000     -3.607718000
6        0.433747000      0.611199000     -3.268858000
1       -0.027219000      1.023560000     -4.166721000
1       -0.260814000      0.719302000     -2.433612000
1        1.357363000      1.152929000     -3.061141000
1        1.488431000     -1.372592000     -2.487638000

1-HSMe-P (1,4-addition, enol)
SCF energy: -1242.85352819 Hartree
Free energy correction: 0.303016 Hartree
Imaginary Frequency: none
8       -1.810354000     -1.678225000     -0.053601000
6       -1.728005000     -0.593082000      0.766131000
7       -2.339912000     -0.866724000      1.962317000
6       -2.435519000      0.137386000      3.003469000
6       -3.330973000      1.302293000      2.616440000
6       -3.022171000      2.592998000      3.052152000
6       -3.836480000      3.674286000      2.708109000
6       -4.967782000      3.472230000      1.917610000
6       -5.279535000      2.184084000      1.476535000
6       -4.466908000      1.106321000      1.825657000
6       -1.198812000      0.601989000      0.421895000
6       -0.798652000      0.991625000     -0.958948000
6       -1.515947000      2.234112000     -1.466218000
6       -1.314271000      2.675473000     -2.782867000
6       -1.977222000      3.786798000     -3.249439000
7       -2.817238000      4.478157000     -2.446719000
6       -3.494672000      5.673322000     -2.987532000
6       -3.030037000      4.083840000     -1.180663000
6       -2.399795000      2.963054000     -0.668530000
16       1.031658000      1.208112000     -1.177755000
6        1.334267000      2.507572000      0.050356000
1       -1.109235000     -1.657980000     -0.717046000
1       -2.278402000     -1.831486000      2.258828000
1       -1.445160000      0.523398000      3.287164000
1       -2.847886000     -0.361614000      3.884516000
1       -2.130779000      2.757857000      3.652970000
1       -3.580473000      4.672453000      3.049647000
1       -5.599679000      4.311362000      1.643128000
1       -6.154371000      2.020002000      0.854840000
1       -4.697617000      0.106752000      1.468183000
1       -1.124305000      1.355825000      1.195594000
1       -1.029469000      0.197342000     -1.678309000
1       -0.636944000      2.152815000     -3.448315000
1       -1.864863000      4.160716000     -4.259810000
1       -2.741458000      6.417455000     -3.243776000
1       -4.059479000      5.384300000     -3.872817000
1       -4.166520000      6.067181000     -2.229265000
1       -3.717751000      4.680006000     -0.593108000
1       -2.627255000      2.667948000      0.349442000
1        2.393082000      2.760295000     -0.019340000
1        0.743572000      3.400543000     -0.168773000
1        1.119522000      2.149918000      1.058723000

1-HSMe-P (1,4-addition, keto, conformer I)
SCF energy: -1242.89707564 Hartree
Free energy correction: 0.306255 Hartree
Imaginary Frequency: none
8        0.727452000      0.726112000      2.614710000
6        0.129091000      0.742857000      1.538481000
7       -0.725475000      1.725543000      1.195370000
6       -1.061928000      2.795846000      2.126414000
6       -2.100765000      2.370639000      3.144542000
6       -3.452074000      2.310863000      2.786150000
6       -4.417612000      1.946725000      3.723638000
6       -4.038891000      1.632058000      5.030833000
6       -2.691688000      1.674596000      5.390991000
6       -1.727825000      2.041857000      4.450504000
6        0.281372000     -0.396837000      0.544340000
6       -0.141372000     -1.703002000      1.240101000
6       -1.559115000     -1.586346000      1.752317000
6       -2.658808000     -1.602749000      0.885410000
6       -3.931635000     -1.460235000      1.392963000
7       -4.133279000     -1.313698000      2.720176000
6       -5.517627000     -1.237645000      3.227194000
6       -3.096710000     -1.279212000      3.575647000
6       -1.798557000     -1.406848000      3.115362000
16       0.078921000     -3.083491000      0.069518000
6       -0.347883000     -4.467736000      1.162928000
1       -1.223497000      1.667216000      0.318370000
1       -1.429797000      3.637969000      1.536797000
1       -0.144143000      3.102980000      2.632728000
1       -3.751591000      2.570100000      1.773134000
1       -5.465877000      1.926750000      3.440176000
1       -4.791028000      1.359806000      5.765685000
1       -2.391585000      1.427204000      6.404612000
1       -0.677661000      2.076451000      4.726605000
1        1.334169000     -0.471193000      0.258252000
1       -0.313306000     -0.232044000     -0.359350000
1        0.524719000     -1.863436000      2.092821000
1       -2.529445000     -1.741923000     -0.182208000
1       -4.818850000     -1.470278000      0.771611000
1       -6.083072000     -0.551422000      2.598883000
1       -5.495377000     -0.871066000      4.250927000
1       -5.956995000     -2.234636000      3.192233000
1       -3.336059000     -1.154700000      4.624106000
1       -0.982263000     -1.365414000      3.827781000
1        0.296827000     -4.472398000      2.043734000
1       -1.396836000     -4.422404000      1.462792000
1       -0.181426000     -5.381860000      0.591922000

1-HSMe-P (1,4-addition, keto, conformer II)
SCF energy: -1242.88812125 Hartree
Free energy correction: 0.299607 Hartree
Imaginary Frequency: none
8        2.238061000     -0.430403000     -0.250839000
6        1.336304000      0.347182000      0.059853000
7        1.525089000      1.678572000      0.170281000
6        2.820263000      2.293714000     -0.048813000
6        3.701917000      2.369785000      1.185794000
6        4.819182000      3.212019000      1.160916000
6        5.674506000      3.290526000      2.257558000
6        5.420231000      2.527744000      3.399184000
6        4.306973000      1.690172000      3.431678000
6        3.452387000      1.611220000      2.329989000
6       -0.067807000     -0.158713000      0.348867000
6       -0.530938000     -1.122440000     -0.749702000
6       -1.745455000     -1.914061000     -0.339717000
6       -2.879240000     -1.288384000      0.190012000
6       -3.980044000     -2.043948000      0.539499000
7       -3.977229000     -3.381591000      0.377675000
6       -5.149025000     -4.171101000      0.810300000
6       -2.901509000     -4.012394000     -0.133304000
6       -1.777163000     -3.301720000     -0.501432000
1        0.752276000      2.262782000      0.457878000
1        3.330574000      1.711780000     -0.822788000
1        2.654709000      3.298055000     -0.445731000
1        5.018180000      3.812092000      0.275999000
1        6.535860000      3.950483000      2.223794000
1        6.083418000      2.589380000      4.256176000
1        4.099449000      1.094623000      4.315392000
1        2.586423000      0.957137000      2.368748000
1       -0.774323000      0.666218000      0.469151000
1        0.284288000     -1.816224000     -0.974522000
1       -2.924540000     -0.215062000      0.333443000
1       -4.881024000     -1.609495000      0.954211000
1       -6.042680000     -3.562943000      0.691176000
1       -5.220310000     -5.059821000      0.187696000
1       -5.016163000     -4.449680000      1.855621000
1       -2.974548000     -5.088157000     -0.232652000
1       -0.929662000     -3.837706000     -0.912251000
16      -0.986780000     -0.284665000     -2.324292000
6        0.649814000      0.091443000     -3.021314000
1        0.471470000      0.378131000     -4.058840000
1        1.133281000      0.918162000     -2.500228000
1        1.284768000     -0.795356000     -2.995503000
1       -0.012431000     -0.702122000      1.300270000

1-HSMe-P (1,6-addition, keto, conformer I)
SCF energy: -1242.89401545 Hartree
Free energy correction: 0.303912 Hartree
Imaginary Frequency: none
8        0.694499000     -0.490299000     -4.224000000
6        0.304200000     -0.503900000     -3.056000000
7       -0.536599000     -1.438100000     -2.582000000
6       -1.140700000     -2.421800000     -3.470100000
6       -2.333700000     -1.860400000     -4.220200000
6       -3.449899000     -1.395900000     -3.514399000
6       -4.569699000     -0.920999000     -4.193700000
6       -4.583899000     -0.900300000     -5.591200000
6       -3.468099000     -1.342599000     -6.300299000
6       -2.347700000     -1.819200000     -5.615200000
6        0.752599000      0.622500000     -2.117999000
6        0.497500000      1.975499000     -2.828699000
6       -0.942599000      2.137900000     -3.233799000
6       -1.381000000      1.732499000     -4.499200000
6       -2.712600000      1.857100000     -4.843099000
7       -3.603199000      2.362800000     -3.968800000
6       -5.017300000      2.525299000     -4.359199000
6       -3.214800000      2.762699000     -2.741099000
6       -1.894600000      2.665200000     -2.352000000
16       0.017900000      0.549499000     -0.444699000
6        1.415000000      1.204800000      0.511300000
1       -0.783400000     -1.434500000     -1.601400000
1       -0.381400000     -2.765700000     -4.175499000
1       -1.447099000     -3.270900000     -2.855000000
1       -3.447300000     -1.417800000     -2.426899000
1       -5.436099000     -0.579799000     -3.634399000
1       -5.461099000     -0.543299000     -6.123099000
1       -3.468500000     -1.320500000     -7.385699000
1       -1.479400000     -2.166300000     -6.169100000
1        1.834600000      0.509400000     -1.995600000
1        0.793500000      2.785800000     -2.157700000
1        1.130799000      2.013700000     -3.717900000
1       -0.689300000      1.310099000     -5.218300000
1       -3.096800000      1.559699000     -5.810899000
1       -5.647999000      2.169999000     -3.545799000
1       -5.202300000      1.937300000     -5.255200000
1       -5.208299000      3.580499000     -4.554599000
1       -3.989799000      3.164000000     -2.099400000
1       -1.612900000      3.003699000     -1.362400000
1        1.088100000      1.248800000      1.550600000
1        1.673300000      2.211300000      0.177899000
1        2.278600000      0.543600000      0.430200000

1-HSMe-P (1,6-addition, keto, conformer II)
SCF energy: -1242.89244665 Hartree
Free energy correction: 0.302962 Hartree
Imaginary Frequency: none
O       -0.567899000     -0.638800000     -4.887599000
C       -0.781699000     -0.579200000     -3.679200000
N       -0.677400000     -1.649299000     -2.863700000
C       -0.455200000     -2.979600000     -3.402700000
C       -1.657699000     -3.545700000     -4.137500000
C       -1.463200000     -4.452900000     -5.182399000
C       -2.552800000     -5.012300000     -5.849300000
C       -3.852699000     -4.663400000     -5.481000000
C       -4.053200000     -3.755100000     -4.441499000
C       -2.961499000     -3.201600000     -3.771799000
C       -1.222200000      0.722900000     -3.013000000
C       -0.738799000      1.927899000     -3.835800000
C       -1.032800000      3.226600000     -3.142800000
C       -0.203600000      3.693300000     -2.117999000
C       -0.508399000      4.869199000     -1.462800000
N       -1.602500000      5.579799000     -1.800000000
C       -1.890500000      6.854800000     -1.111600000
C       -2.418299000      5.162200000     -2.788500000
C       -2.155500000      3.992700000     -3.472100000
S       -3.034200000      0.678700000     -2.741500000
C       -3.636000000      0.350600000     -4.423600000
H       -0.933400000     -1.549999000     -1.890999000
H        0.402300000     -2.944500000     -4.080300000
H       -0.187300000     -3.627300000     -2.563999000
H       -0.451900000     -4.718300000     -5.480900000
H       -2.386100000     -5.712599000     -6.661900000
H       -4.702000000     -5.092300000     -6.003199000
H       -5.061100000     -3.474100000     -4.150899000
H       -3.127300000     -2.487700000     -2.968099000
H       -0.807799000      0.774900000     -2.000299000
H        0.342000000      1.828000000     -3.978999000
H       -1.199100000      1.906299000     -4.826200000
H        0.684300000      3.146299000     -1.821300000
H        0.102100000      5.271899000     -0.664600000
H       -2.968600000      6.963900000     -1.016000000
H       -1.476800000      7.673099000     -1.700700000
H       -1.432800000      6.830000000     -0.125400000
H       -3.274100000      5.789900000     -3.004400000
H       -2.833099000      3.685900000     -4.260300000
H       -4.721800000      0.279100000     -4.341899000
H       -3.241399000     -0.593300000     -4.804600000
H       -3.386700000      1.163800000     -5.107500000

Mal-HSMe-R
SCF energy: -797.960634516 Hartree
Free energy correction: 0.077174 Hartree
Imaginary Frequency: none
7       -3.009001000      0.062609000      0.413840000
6       -1.657971000     -0.252791000      0.368604000
6       -3.771520000     -0.927552000     -0.191129000
6       -1.564364000     -1.572882000     -0.342154000
6       -2.795937000     -1.969618000     -0.661609000
1       -3.383446000      0.914321000      0.811714000
8       -4.976363000     -0.920813000     -0.310159000
8       -0.757095000      0.416683000      0.823404000
1       -3.118460000     -2.869260000     -1.167954000
1       -0.617227000     -2.064511000     -0.517369000
16      -3.802373000     -2.390013000      2.877234000
6       -5.218093000     -1.252761000      3.031483000
1       -5.166998000     -0.462963000      2.281735000
1       -5.267801000     -0.827021000      4.032927000
1       -6.112610000     -1.849455000      2.851091000
1       -2.837583000     -1.505682000      3.173874000

Mal-HSMe-P (enol)
SCF energy: -797.963088068 Hartree
Free energy correction: 0.085855 Hartree
Imaginary Frequency: none
7       -2.566826000      0.501419000     -0.150107000
6       -1.445239000     -0.332176000     -0.060593000
6       -3.689355000     -0.160332000      0.269009000
6       -1.750976000     -1.541027000      0.435298000
6       -3.219926000     -1.541222000      0.744756000
1       -2.551645000      1.449021000     -0.503646000
8       -4.826339000      0.279361000      0.269887000
8       -0.305655000      0.222293000     -0.490248000
1       -3.792115000     -2.325573000      0.238217000
1       -1.071829000     -2.363343000      0.601496000
16      -3.497591000     -1.710159000      2.550035000
6       -5.302556000     -1.910223000      2.589577000
1       -5.799615000     -1.013233000      2.221483000
1       -5.573011000     -2.079902000      3.632924000
1       -5.600264000     -2.777557000      1.996691000
1        0.426367000     -0.402877000     -0.393565000

Mal-HSMe-P (keto)
SCF energy: -797.999943980 Hartree
Free energy correction: 0.086883 Hartree
Imaginary Frequency: none
7       -2.576547000      0.437920000     -0.110892000
6       -1.406470000     -0.298000000     -0.048110000
6       -3.709785000     -0.270407000      0.242577000
6       -1.771648000     -1.708454000      0.377224000
6       -3.266064000     -1.648781000      0.718643000
1       -2.603921000      1.406016000     -0.411908000
8       -4.842285000      0.158440000      0.193298000
8       -0.304386000      0.131204000     -0.309585000
1       -3.857619000     -2.420205000      0.220901000
1       -1.134550000     -2.016945000      1.209280000
16      -3.509547000     -1.786287000      2.524522000
6       -5.320746000     -1.847410000      2.615394000
1       -5.761292000     -0.906412000      2.288074000
1       -5.567505000     -2.025187000      3.663140000
1       -5.701006000     -2.673818000      2.011784000
1       -1.574617000     -2.380745000     -0.461750000

H2NMe
SCF energy: -95.8158482406 Hartree
Free energy correction: 0.041722 Hartree
Imaginary Frequency: none
7       -3.758024000     -1.537429000      2.694980000
6       -5.214663000     -1.657515000      2.807710000
1       -5.679216000     -0.727765000      2.470678000
1       -5.574755000     -1.870350000      3.822831000
1       -5.561619000     -2.457679000      2.149560000
1       -3.422972000     -0.800897000      3.308986000
1       -3.314506000     -2.394002000      3.013244000


1-H2NMe-R
SCF energy: -900.036812531 Hartree
Free energy correction: 0.310830 Hartree
Imaginary Frequency: none
8        2.678490000     -1.059240000     -0.634411000
6        1.796999000     -0.227786000     -0.410278000
7        2.055105000      1.074756000     -0.168902000
6        3.396890000      1.626211000     -0.175146000
6        3.988609000      1.810455000      1.209633000
6        3.730609000      0.894563000      2.233338000
6        4.318878000      1.052557000      3.487572000
6        5.172678000      2.129262000      3.732044000
6        5.432644000      3.047504000      2.715184000
6        4.841208000      2.888194000      1.461721000
6        0.350162000     -0.600686000     -0.349375000
6       -0.002709000     -1.890281000     -0.356018000
6       -1.378637000     -2.390630000     -0.298071000
6       -2.506939000     -1.556463000     -0.285251000
6       -3.769685000     -2.105519000     -0.232731000
7       -3.945106000     -3.442022000     -0.195556000
6       -5.302912000     -4.017622000     -0.125190000
6       -2.883618000     -4.273398000     -0.208052000
6       -1.599922000     -3.776372000     -0.259628000
1        1.279726000      1.702488000     -0.006484000
1        4.020662000      0.938467000     -0.753643000
1        3.379205000      2.583894000     -0.702326000
1        3.065089000      0.055375000      2.049288000
1        4.110017000      0.334631000      4.274756000
1        5.628290000      2.253382000      4.709350000
1        6.089609000      3.892174000      2.898256000
1        5.041178000      3.610155000      0.673784000
1       -0.373348000      0.206540000     -0.286313000
1        0.785597000     -2.636894000     -0.416576000
1       -2.423495000     -0.477770000     -0.320612000
1       -4.666935000     -1.500445000     -0.221884000
1       -6.028408000     -3.216359000     -0.240226000
1       -5.418092000     -4.742061000     -0.930014000
1       -5.429211000     -4.501212000      0.843031000
1       -3.103786000     -5.333446000     -0.176605000
1       -0.769760000     -4.472571000     -0.270627000
7        0.858071000      0.422731000     -3.187868000
6        2.195403000      0.966034000     -3.435406000
1        2.514035000      0.928321000     -4.485444000
1        2.226626000      2.008365000     -3.105664000
1        2.921715000      0.406806000     -2.838780000
1        0.174090000      0.902598000     -3.765979000
1        0.822816000     -0.556337000     -3.458219000

1-H2NMe-TS
SCF energy: -900.023066797 Hartree
Free energy correction: 0.315186 Hartree
Imaginary Frequency: -305.8168 cm–1
8        2.992061000     -0.774855000     -1.042331000
6        2.057614000     -0.008199000     -0.811618000
7        2.222959000      1.261867000     -0.391099000
6        3.534073000      1.835960000     -0.141141000
6        3.971528000      1.756717000      1.309260000
6        3.641739000      0.657941000      2.107815000
6        4.087514000      0.584783000      3.427017000
6        4.869460000      1.609290000      3.962115000
6        5.200730000      2.708785000      3.170685000
6        4.751039000      2.781348000      1.852163000
6        0.626625000     -0.436743000     -1.003317000
6        0.279520000     -1.699372000     -0.552461000
6       -1.058839000     -2.152579000     -0.415535000
6       -2.207238000     -1.390874000     -0.768529000
6       -3.467440000     -1.899515000     -0.595287000
7       -3.672261000     -3.140062000     -0.092532000
6       -5.030301000     -3.670872000      0.094144000
6       -2.604827000     -3.906358000      0.250262000
6       -1.324307000     -3.452441000      0.101880000
1        1.406802000      1.818018000     -0.174173000
1        4.242717000      1.294089000     -0.774145000
1        3.520814000      2.877948000     -0.469192000
1        3.033340000     -0.144340000      1.698820000
1        3.823714000     -0.273481000      4.037276000
1        5.214121000      1.552582000      4.989777000
1        5.802171000      3.514333000      3.580408000
1        5.004382000      3.644184000      1.241163000
1       -0.110607000      0.363123000     -1.000518000
1        1.078773000     -2.401950000     -0.338316000
1       -2.123679000     -0.395697000     -1.187852000
1       -4.355824000     -1.337503000     -0.855826000
1       -5.746234000     -2.945096000     -0.284966000
1       -5.130906000     -4.605749000     -0.457492000
1       -5.208889000     -3.842339000      1.156099000
1       -2.833795000     -4.889430000      0.644729000
1       -0.505154000     -4.101492000      0.389065000
7        0.775613000     -0.402763000     -3.030224000
6        1.216795000      0.852933000     -3.645922000
1        1.212336000      0.800464000     -4.738089000
1        0.551898000      1.657644000     -3.324907000
1        2.230069000      1.076902000     -3.306489000
1       -0.145823000     -0.685964000     -3.356941000
1        1.423773000     -1.167821000     -3.208042000

1-H2NMe-P
SCF energy: -900.042679157 Hartree
Free energy correction: 0.319935 Hartree
Imaginary Frequency: none
8        3.196705000      0.218087000     -1.938426000
6        2.123989000      0.518110000     -1.411868000
7        1.970699000      1.456539000     -0.469691000
6        3.092268000      2.185931000      0.109165000
6        3.544164000      1.608261000      1.434484000
6        3.845120000      0.245761000      1.543479000
6        4.273644000     -0.286885000      2.756844000
6        4.409852000      0.538917000      3.875447000
6        4.113778000      1.896625000      3.772587000
6        3.679961000      2.427505000      2.555872000
6        0.848216000     -0.244705000     -1.791994000
6        0.554225000     -1.304159000     -0.792795000
6       -0.713194000     -1.701537000     -0.449643000
6       -1.942655000     -1.178974000     -1.013666000
6       -3.158142000     -1.624621000     -0.599469000
7       -3.302210000     -2.591203000      0.352705000
6       -4.620125000     -3.015912000      0.820411000
6       -2.171586000     -3.127133000      0.912991000
6       -0.927547000     -2.729938000      0.551570000
1        1.057516000      1.566926000     -0.045805000
1        3.902870000      2.146922000     -0.622691000
1        2.796096000      3.229931000      0.232310000
1        3.746625000     -0.397393000      0.671972000
1        4.504782000     -1.345000000      2.830569000
1        4.743732000      0.123747000      4.821113000
1        4.213459000      2.543613000      4.638490000
1        3.442862000      3.485550000      2.480182000
1        0.015169000      0.450276000     -1.929038000
1        1.406340000     -1.778332000     -0.313359000
1       -1.930871000     -0.423996000     -1.790789000
1       -4.079731000     -1.234482000     -1.016114000
1       -5.377366000     -2.634071000      0.137362000
1       -4.672124000     -4.105680000      0.833519000
1       -4.811866000     -2.628801000      1.823977000
1       -2.338950000     -3.891461000      1.663788000
1       -0.073138000     -3.195885000      1.029896000
7        1.135122000     -0.823656000     -3.170651000
6        1.045761000      0.158264000     -4.288745000
1        1.299972000     -0.347637000     -5.217983000
1        0.027781000      0.542132000     -4.329401000
1        1.752919000      0.962439000     -4.092056000
1        0.500610000     -1.611377000     -3.325515000
1        2.092281000     -1.198634000     -3.126777000

1-H2NMe-P(pyridinium)
SCF energy: -900.069957273 Hartree
Free energy correction: 0.324393 Hartree
Imaginary Frequency: none
8        2.892469000     -0.814429000     -1.604010000
6        1.931916000     -0.057258000     -1.752262000
7        1.732667000      1.037556000     -0.995928000
6        2.617102000      1.382208000      0.111343000
6        2.256809000      0.666185000      1.396984000
6        2.981080000     -0.452766000      1.816862000
6        2.663302000     -1.093456000      3.015774000
6        1.615503000     -0.618757000      3.805456000
6        0.878987000      0.491375000      3.385623000
6        1.197735000      1.127632000      2.186591000
6        0.872221000     -0.350975000     -2.824951000
6        0.117860000     -1.633899000     -2.424477000
6       -0.438964000     -1.547378000     -1.031399000
6       -1.636341000     -0.867853000     -0.773216000
6       -2.112329000     -0.777969000      0.517196000
7       -1.440253000     -1.346487000      1.540183000
6       -2.016181000     -1.272484000      2.897394000
6       -0.281011000     -1.995804000      1.327614000
6        0.243102000     -2.103045000      0.053672000
1        0.917346000      1.610795000     -1.164329000
1        3.636238000      1.126567000     -0.187112000
1        2.559085000      2.463521000      0.251824000
1        3.799297000     -0.817590000      1.201906000
1        3.237296000     -1.957657000      3.335448000
1        1.374642000     -1.109125000      4.744090000
1        0.068704000      0.871412000      4.000878000
1        0.631853000      2.000993000      1.870329000
1        0.163164000      0.484887000     -2.883275000
1        0.814644000     -2.475390000     -2.488077000
1       -2.207288000     -0.412425000     -1.574571000
1       -3.034246000     -0.269933000      0.773479000
1       -2.914677000     -1.888385000      2.929695000
1       -1.282442000     -1.642563000      3.609726000
1       -2.259205000     -0.234099000      3.118393000
1        0.203915000     -2.421213000      2.197120000
1        1.184470000     -2.623665000     -0.083579000
7        1.456384000     -0.539365000     -4.139701000
6        2.141187000      0.656438000     -4.630804000
1        2.572376000      0.444588000     -5.610795000
1        1.412972000      1.464512000     -4.745453000
1        2.945309000      1.007610000     -3.966331000
1        2.122935000     -1.307768000     -4.083109000
1       -0.687067000     -1.792322000     -3.146438000

Mal-H2NMe-R
SCF energy: -455.137658992 Hartree
Free energy correction: 0.097424 Hartree
Imaginary Frequency: none
7       -3.032652000      0.112132000      0.321408000
6       -1.679990000     -0.183823000      0.345002000
6       -3.773477000     -0.972049000     -0.134187000
6       -1.552307000     -1.588763000     -0.166242000
6       -2.773174000     -2.054843000     -0.426682000
1       -3.428236000      1.000629000      0.598472000
8       -4.970900000     -0.987067000     -0.311694000
8       -0.795262000      0.561549000      0.711030000
1       -3.074234000     -3.026930000     -0.793183000
1       -0.594081000     -2.081477000     -0.258146000
7       -3.849852000     -1.985899000      2.523125000
6       -5.028393000     -1.195605000      2.881311000
1       -4.861687000     -0.153384000      2.594258000
1       -5.285143000     -1.218918000      3.948433000
1       -5.887656000     -1.557028000      2.311007000
1       -3.037159000     -1.660341000      3.039665000
1       -3.986055000     -2.957160000      2.787770000

Mal-H2NMe-TS
SCF energy: -455.119947889 Hartree
Free energy correction: 0.102170 Hartree
Imaginary Frequency: -352.3622 cm–1
7       -2.603160000      0.474985000      0.120433000
6       -1.425702000     -0.340722000      0.089294000
6       -3.726809000     -0.294263000      0.201986000
6       -1.851965000     -1.697650000      0.263828000
6       -3.229749000     -1.712453000      0.464183000
1       -2.602672000      1.458871000     -0.113489000
8       -4.884670000      0.073741000      0.118100000
8       -0.316703000      0.153084000     -0.093150000
1       -3.893703000     -2.536205000      0.220417000
1       -1.176139000     -2.539078000      0.264448000
7       -3.715443000     -1.758224000      2.328883000
6       -5.148318000     -1.905678000      2.620381000
1       -5.674420000     -1.030864000      2.238237000
1       -5.330240000     -2.007303000      3.692642000
1       -5.517691000     -2.795570000      2.107676000
1       -3.317701000     -0.929973000      2.771717000
1       -3.179148000     -2.559743000      2.656142000

Mal-H2NMe-P(zwitterionic)
SCF energy: -455.129673786 Hartree
Free energy correction: 0.105499 Hartree
Imaginary Frequency: none
7       -2.609430000      0.449827000     -0.067358000
6       -1.425827000     -0.402568000      0.020586000
6       -3.727461000     -0.170316000      0.345146000
6       -1.839766000     -1.618503000      0.547166000
6       -3.298919000     -1.598232000      0.759938000
1       -2.575924000      1.413796000     -0.372085000
8       -4.862681000      0.283388000      0.426150000
8       -0.334596000      0.050253000     -0.375582000
1       -3.899058000     -2.348362000      0.231825000
1       -1.224747000     -2.505431000      0.587521000
7       -3.690798000     -1.785777000      2.235598000
6       -5.143383000     -1.993148000      2.508749000
1       -5.686100000     -1.123874000      2.146154000
1       -5.277874000     -2.121453000      3.580994000
1       -5.460768000     -2.889348000      1.977496000
1       -3.330958000     -0.988479000      2.770181000
1       -3.159498000     -2.593211000      2.572393000

Mal-H2NMe-P(neutral)
SCF energy: -455.170136225 Hartree
Free energy correction: 0.104833 Hartree
Imaginary Frequency: none
7       -2.561216000      0.425908000     -0.195145000
6       -1.452720000     -0.404386000     -0.163555000
6       -3.661310000     -0.077372000      0.476622000
6       -1.802889000     -1.601088000      0.695646000
6       -3.318142000     -1.509579000      0.924330000
1       -2.554242000      1.335120000     -0.645379000
8       -4.696245000      0.527720000      0.658939000
8       -0.400916000     -0.166164000     -0.717666000
1       -3.841217000     -2.175216000      0.226017000
1       -1.478410000     -2.525637000      0.217514000
7       -3.723310000     -1.867363000      2.266106000
6       -5.161620000     -2.076496000      2.439529000
1       -5.769849000     -1.192448000      2.217056000
1       -5.347247000     -2.384959000      3.470414000
1       -5.478740000     -2.890866000      1.781019000
1       -3.382043000     -1.178344000      2.931900000
1       -1.264212000     -1.500570000      1.644115000
