# Supplementary material for: Chemoselective dual functionalization of proteins via 1,6-addition of thiols to trifunctional N-alkylpyridinium
Source: Nat Commun. 2025 Jun 6;16:5278. doi: 10.1038/s41467-025-60237-y (PMC12144261; doi:10.1038/s41467-025-60237-y)
Supplement: Supplementary file 6 — Source Data [file 41467_2025_60237_MOESM6_ESM.xlsx]

## Sheet: Fig. 3f
Fig. 3f
		254 nm (AUC arb. units)		Ratio
	Area at 8.0 min (Compound 1)	Area at 8.9 min(Compound 9)	Area at 14.68 min(Internal standard)	Compound 1 /IS	Compound 9/IS	Percentage of Compound 1	Percentage of Compound 9
Compound 1	7131492	0	1925349	3.704	0	100	0
pH 5	1952199	786195	2146500	0.909	0.366	24.5	75
pH 6	46847	1358372	2024317	0.023	0.671	0.0062	99
pH 7	44236	1319806	1909752	0.023	0.691	0.006	99
pH 8	43654	1285081	1914939	0.023	0.671	0.0062	99
pH 9	42412	1299648	1920148	0.022	0.677	0.006	99

## Sheet: Fig. 3g
Fig. 3g
	254 nm (AUC arb. units)			Ratio
Time(min)	Area at 8.0 min (Compound 1)	Area at 8.9 min(Compound 9)	Area at 14.68 min(Internal standard)	1/ IS	9 /IS	Percentage of 1	Percentage of 9
0	1583902	0	1095368	1.446	0	100	0
5	1377166	120165	1069974	1.287	0.112	89	11
15	995454	257611	1065147	0.934	0.242	64	36
30	776764	446604	1288075	0.603	0.347	42	58
45	444320	441378	1074262	0.414	0.411	28	72
60	312786	480845	1065533	0.293	0.451	20	80
75	224123	511710	1067909	0.21	0.479	14	86
90	124418	545154	1064731	0.117	0.512	8	92
120	80495	569507	1084066	0.074	0.525	5	95
150	54445	577787	1082325	0.05	0.534	3	97
180	45234	595205	1104274	0.041	0.539	3	97
210	35285	589466	1086632	0.032	0.542	2	98
240	33279	588879	1085390	0.031	0.542	2	98
270	31531	576423	1057330	0.03	0.545	2	98
300	59295	625536	1169414	0.051	0.535	3	97

## Sheet: Fig. 7c
Fig. 7c
Sample	C3 morphology	Wildtype morphology	Total cell count	C3 morphology [%]
Ctrl	18	127	145	12.4138
Ctrl	8	153	161	4.96894
100 nM C3-Cy3-Cy5	15	79	94	15.9574
100 nM C3-Cy3-Cy5	23	113	136	16.9118
100 nM C3-RGD-Cy5	24	88	112	21.4286
100 nM C3-RGD-Cy5	19	84	103	18.4466
100 nM C3	5	132	137	3.64964
100 nM C3	8	90	98	8.16327
300 nM C3-Cy3-Cy5	21	73	94	22.3404
300 nM C3-Cy3-Cy5	28	112	140	20
300 nM C3-RGD-Cy5	35	66	101	34.6535
300 nM C3-RGD-Cy5	37	81	118	31.3559
300 nM C3	17	102	119	14.2857
300 nM C3	10	110	120	8.33333

## Sheet: Fig. 7d
Fig. 7 d uncropped blots																		Fig 7d - Hsp90 loading control_Replicate 1 - membrane 1												Fig 7d - Hsp90 loading control_Replicate 2 - membrane 1
																		Fig 7d - Hsp90 loading control_Replicate 1 - membrane 2												Fig 7d - Hsp90 loading control_Replicate 2 - membrane 2
																		Fig 7d - Sequential ADP-ribodylation Rho signal_n1.1															Fig 7d - Sequential ADP-ribodylation Rho signal_n2.1
																		Fig 7d - Sequential ADP-ribodylation Rho signal_n1.2															Fig 7d - Sequential ADP-ribodylation Rho signal_n2.2
																																		.

## Sheet: Supplementary Fig. 27
Supplementary Fig. 27
		214nm (AUC arb. units)
[PC8] mg/mL	AUC ratio	PC8 area	IS area
1.5	1.27276	5459632	4289602
1	0.834815	3779490	4527341
0.75	0.65897	2905042	4408462
0.5	0.43854	1955104	4458210
0.25	0.213262	958258	4493333
0.1	0.0788181	357662	4537816

## Sheet: Supplementary Fig. 37
Supplementary Fig. 37
		254nm (AUC arb. units)
[WSC02] mg/mL	AUC ratio	WSC02 area	IS area
1.5	0.802904	2393801	2981429
1	0.548155	1598582	2916296
0.75	0.411119	1222475	2973528
0.5	0.25669	792604	3087788
0.25	0.136748	432923	3165855
0.1	0.0461766	148571	3217452

## Sheet: Supplementary Fig. 52
Supplementary Fig. 52
		214 nm (AUC arb. units)			Ratios
PC8conj 11_pH6	t (h)	PC8 conj 11	Compound 1	IS	PC8 conj 11 / IS areas	Compound 1 / IS areas	Percentage of PC8 conj 11
PC8conj 11+FmocPhe_pH6_20uL_t0 (19h23, 12072024)	0.0333333	2800561	0	2960595	0.945945	0	100
PC8conj 11+FmocPhe_pH6_20uL_t6h (01h52, 13072024)	6.5	3078711	28194	3596378	0.856059	0.00783955	90.4977
PC8conj 11+FmocPhe_pH6_20uL_t12h (07h58, 13072024)	12.5	2988723	39794	3640432	0.82098	0.0109311	86.7894
PC8conj 11+FmocPhe_pH6_20uL_t24h (20h04, 13072024)	24.5	2939864	80395	3622636	0.811526	0.0221924	85.79
PC8conj 11+FmocPhe_pH6_20uL_t2d (19h50, 14072024)	48.5	2738775	135748	3568739	0.767435	0.0380381	81.1289
PC8conj 11+FmocPhe_pH6_20uL_t3d (21h12, 15072024)	73.8167	2660815	210853	3537881	0.752093	0.0595987	79.507
PC8conj 11+FmocPhe_pH6_20uL_t1w (22h12, 19072024)	170.817	2417833	499182	3510976	0.68865	0.142178	72.8002
PC8conj 11+FmocPhe_pH6_20uL_t2w (19h12, 26072024)	336.183	2244567	677905	3624457	0.619284	0.187036	65.4672
		214 nm (AUC arb. units)			Ratios
PC8conj 11_pH7	t (h)	PC8 conj 11	Compound 1	IS	PC8 conj 11 / IS areas	Compound 1 / IS areas	Percentage of PC8 conj 11
PC8conj 11+FmocPhe_pH7_20uL_t0 (20h34, 04072024)	0.0333333	5027777	15652	3386786	1.48453	0.00462149	100
PC8conj 11+FmocPhe_pH7_20uL_t6h (02h42, 05072024)	6	5048014	82686	3397250	1.48591	0.0243391	100.093
PC8conj 11+FmocPhe_pH7_20uL_t12h (08h48, 05072024)	12	5137208	152559	3482226	1.47527	0.0438108	99.3761
PC8conj 11+FmocPhe_pH7_20uL_t1d (20h11, 05072024)	24	4619721	337307	3355752	1.37666	0.100516	92.7337
PC8conj 11+FmocPhe_pH7_20uL_t2d (20h18, 06072024)	48	4340588	570889	3304855	1.3134	0.172743	88.4724
PC8conj 11+FmocPhe_pH7_20uL_t3d (20h24, 07072024)	72	4067908	712135	3260759	1.24753	0.218395	84.0358
PC8conj 11+FmocPhe_pH7_20uL_t1w (20h33, 12072024)	168	3179812	1439389	3307826	0.9613	0.435147	64.7546
PC8conj 11+FmocPhe_pH7_20uL_t2w (22h57, 19072024)	338.383	1873840	1699170	2675389	0.700399	0.635111	47.1799
		214 nm (AUC arb. units)			Ratios
PC8conj 11_pH8	t (h)	PC8 conj 11	Compound 1	IS	PC8 conj 11 / IS areas	Compound 1 / IS areas	Percentage of PC8 conj 11
PC8conj 11+FmocPhe_pH8_20uL_t0 (19h00, 12072024)	0.0333333	2980527	0	3484793	0.855295	0	100
PC8conj 11+FmocPhe_pH8_20uL_t6h (01h29, 13072024)	6.5	2500296	270506	3523284	0.709649	0.0767767	82.9713
PC8conj 11+FmocPhe_pH8_20uL_t12h (07h35, 13072024)	12.5	2354240	314504	3714522	0.633794	0.0846688	74.1023
PC8conj 11+FmocPhe_pH8_20uL_t24h (20h04, 13072024)	25	2209752	400543	3840699	0.575352	0.104289	67.2693
PC8conj 11+FmocPhe_pH8_20uL_t2d (19h28, 14072024)	48.5	2149286	432517	3860541	0.556732	0.112035	65.0924
PC8conj 11+FmocPhe_pH8_20uL_t3d (21h35, 15072024)	74.5	1934137	534835	3833090	0.50459	0.139531	58.9959
PC8conj 11+FmocPhe_pH8_20uL_t1w (22h34, 19072024)	168.567	1476834	931561	3812243	0.387392	0.24436	45.2934
PC8conj 11+FmocPhe_pH8_20uL_t2w (19h35, 26072024)	336.583	349055	1696424	3954724	0.0882628	0.428961	10.3196

## Sheet: Supplementary Fig. 56
Supplementary Fig. 56
		214 nm (AUC arb. units)			Ratios
PC8-maleimide conj_pH6	t (h)	Hydrolysed PC8-maleimide conj	PC8-maleimide conj	IS	Hydrolysed PC8-maleimide conj / IS areas	PC8-maleimide conj / IS areas	Percentage of PC8-maleimide conj
PC8-maleimide conj+FmocPhe_pH6_20uL_t0 (17h16, 26/07/2024)	0.0166667		3380014	3177491	0	1.06374	100
PC8-maleimide conj+FmocPhe_pH6_20uL_t6h (23h03, 26/07/2024)	5.78333	26554	3398864	3299803	0.00804715	1.03002	96.8304
PC8-maleimide conj+FmocPhe_pH6_20uL_t12h (05h05, 27/07/2024)	11.8167	57832	3400319	3482229	0.0166078	0.976478	91.7969
PC8-maleimide conj+FmocPhe_pH6_20uL_t24h (17h09, 27/07/2024)	23.9167	30268	2321316	2347748	0.0128924	0.988742	92.9498
PC8-maleimide conj+FmocPhe_pH6_20uL_t2d (17h11, 28/07/2024)	47.9167	66714	3299538	3394089	0.0196559	0.972142	91.3894
PC8-maleimide conj+FmocPhe_pH6_20uL_t3d (17h16, 29/07/2024)	72	110612	3286584	3363342	0.0328875	0.977178	91.8628
PC8-maleimide conj+FmocPhe_pH6_20uL_t1w (17h09, 02/08/2024)	167.883	249939	2910447	3333448	0.0749791	0.873104	82.079
PC8-maleimide conj+FmocPhe_pH6_20uL_t2w (18h03, 09/08/2024)	336.783	478150	2220512	2840388	0.16834	0.781764	73.4922
		214 nm (AUC arb. units)			Ratios
PC8-maleimide conj_pH7	t (h)	Hydrolysed PC8-maleimide conj	PC8-maleimide conj	IS	Hydrolysed PC8-maleimide conj / IS areas	PC8-maleimide conj / IS areas	Percentage of PC8-maleimide conj
PC8-maleimide conj+FmocPhe_pH7_20uL_t0 (17h37, 26/07/2024)	0.05		3274132	3230517	0	1.0135	100
PC8-maleimide conj+FmocPhe_pH7_20uL_t6h (23h26, 26/07/2024)	5.81667	55979	3249895	3300091	0.0169629	0.98479	97.1671
PC8-maleimide conj+FmocPhe_pH7_20uL_t12h (05h28, 27/07/2024)	11.85	92854	3177916	3314403	0.0280153	0.95882	94.6048
PC8-maleimide conj+FmocPhe_pH7_20uL_t24h (17h32, 27/07/2024)	23.9167	211241	3045686	3278839	0.0644255	0.928892	91.6518
PC8-maleimide conj+FmocPhe_pH7_20uL_t2d (17h34, 28/07/2024)	47.95	421441	2801251	3302001	0.127632	0.84835	83.7049
PC8-maleimide conj+FmocPhe_pH7_20uL_t3d (17h45, 29/07/2024)	72.1333	568252	2614905	3197084	0.177741	0.817903	80.7008
PC8-maleimide conj+FmocPhe_pH7_20uL_t1w (17h32, 02/08/2024)	167.917	1332150	1807608	3226879	0.412829	0.560172	55.271
PC8-maleimide conj+FmocPhe_pH7_20uL_t2w (18h26, 09/08/2024)	336.817	1818388	813997	2747450	0.661846	0.296274	29.2327
		214 nm (AUC arb. units)			Ratios
PC8-maleimide conj_pH8	t (h)	Hydrolysed PC8-maleimide conj	PC8-maleimide conj	IS	Hydrolysed PC8-maleimide conj / IS areas	PC8-maleimide conj / IS areas	Percentage of PC8-maleimide conj
PC8-maleimide conj+FmocPhe_pH8_20uL_t0 (18h01, 26/07/2024)	0.05		3859692	3461635	0	1.11499	100
PC8-maleimide conj+FmocPhe_pH8_20uL_t6h (23h49, 26/07/2024)	5.81667	57696	3905487	3447787	0.0167342	1.13275	101.593
PC8-maleimide conj+FmocPhe_pH8_20uL_t12h (05h51, 27/07/2024)	11.85	776384	3096259	3441576	0.22559	0.899663	80.6879
PC8-maleimide conj+FmocPhe_pH8_20uL_t24h (17h54, 27/07/2024)	23.9167	1499713	2400909	3412207	0.439514	0.703623	63.1058
PC8-maleimide conj+FmocPhe_pH8_20uL_t2d (17h57, 28/07/2024)	47.95	2313188	1348135	3335262	0.693555	0.404207	36.252
PC8-maleimide conj+FmocPhe_pH8_20uL_t3d (18h08, 29/07/2024)	72.1167	2696581	919722	3282698	0.821453	0.280173	25.1278
PC8-maleimide conj+FmocPhe_pH8_20uL_t1w (17h55, 02/08/2024)	167.9	3413101	260863	3283941	1.03933	0.079436	7.12436
PC8-maleimide conj+FmocPhe_pH8_20uL_t2w (18h49, 09/08/2024)	336.8	3051332		2820290	1.08192	0	0

## Sheet: Supplementary Fig. 60
Supplementary Fig. 60
		214 nm (AUC arb. units)				Ratios
PC8conj 11 + 1 mM GSH, pH7.4	t (h)	GSH conjugates with compound 1	PC8 conj 11	Compound 1	IS	GSH conjugates with compound 1 / IS areas	PC8 conj 11 / IS areas	Compound 1/IS areas	Percentage of PC8 conj 11
PC8conj 11+1mMGSH+FmocPhe_pH7.4_20uL_t0 (240918, 19h06, injected at 19h09)	0.05		4919126		2313605	0	2.12617	0	100
PC8conj 11+1mMGSH+FmocPhe_pH7.4_20uL_t6h (240919, 01h14)	5.86667		4798985	56524	2318782	0	2.06961	0.0243766	97.3399
PC8conj 11+1mMGSH+FmocPhe_pH7.4_20uL_t12h (240919, 07h18)	12.2	165999	4666062	69340	2323070	0.0714567	2.00858	0.0298484	94.469
PC8conj 11+1mMGSH+FmocPhe_pH7.4_20uL_t1d (240919, 19h31)	24.4167	361904	4371767	73588	2284278	0.158433	1.91385	0.032215	90.0138
PC8conj 11+1mMGSH+FmocPhe_pH7.4_20uL_t2d (240920, 19h01)	47.6167	651014	3766870	83560	2150252	0.302762	1.75183	0.0388606	82.3934
PC8conj 11+1mMGSH+FmocPhe_pH7.4_20uL_t3d (240921, 19h05)	72.95	540350	3426313	135282	2131611	0.253494	1.60738	0.0634647	75.5997
PC8conj 11+1mMGSH+FmocPhe_pH7.4_20uL_t1w (240925, 18h44)	167.95	1173244	2244051	837990	2192881	0.535024	1.02333	0.382141	48.1303
PC8conj 11+1mMGSH+FmocPhe_pH7.4_20uL_t2w (241002, 21h02)	337.933	686931	1182069	1673944	2200305	0.312198	0.53723	0.760778	25.2674

## Sheet: Supplementary Fig. 62
Supplementary Fig. 62
		214 nm (AUC arb. units)			Ratios
PC8-maleimide conj + 1 mM GSH, pH7.4	t (h)	Hydrolysed PC8-maleimide conj	PC8-maleimide conj	IS	Hydrolysed PC8-maleimide conj / IS areas	PC8-maleimide conj / IS areas	Percentage of PC8-maleimide conj
MJS103-PC8-BnMalconj+GSH+FmocPhe_pH7.4_20uL_t0 (18h27, 26/07/2024)	0.05		3953741	3442910	0	1.14837	100
MJS103-PC8-BnMalconj+GSH+FmocPhe_pH7.4_20uL_t6h (00h12, 27/07/2024)	6	57696	3905487	3447787	0.0167342	1.13275	98.6398
MJS103-PC8-BnMalconj+GSH+FmocPhe_pH7.4_20uL_t12h (06h14, 27/07/2024)	12	125011	3877575	3453608	0.0361972	1.12276	97.7698
MJS103-PC8-BnMalconj+GSH+FmocPhe_pH7.4_20uL_t24h (18h17, 27/07/2024)	24	268408	3683857	3439249	0.0780426	1.07112	93.2731
MJS103-PC8-BnMalconj+GSH+FmocPhe_pH7.4_20uL_t2d (18h20, 28/07/2024)	48	540558	3392146	3411719	0.158442	0.994263	86.5802
MJS103-PC8-BnMalconj+GSH+FmocPhe_pH7.4_20uL_t3d (18h31, 29/07/2024)	72.0667	719230	3162055	3323315	0.216419	0.951476	82.8544
MJS103-PC8-BnMalconj+GSH+FmocPhe_pH7.4_20uL_t1w (18h18, 02/08/2024)	168	956890	1238590	1869203	0.511924	0.66263	57.7017
MJS103-PC8-BnMalconj+GSH+FmocPhe_pH7.4_20uL_t2w (19h12, 09/08/2024)	336.75	2378699	1108021	2869973	0.828823	0.386074	33.6192
